# Supplementary material for: A Novel and Validated 8-Pyroptosis-Related Genes Based Risk Prediction Model for Diffuse Large B Cell Lymphoma
Source: Biomolecules. 2022 Dec 8;12(12):1835. doi: 10.3390/biom12121835 (PMC9775483; doi:10.3390/biom12121835)
Supplement: Supplementary file 1 [file biomolecules-12-01835-s001.zip]

Archive with 15 entries (13 files):
- Appendix A1 Publication License Oct-31-2022.pdf
- Supplementary figures/
- Supplementary figures/Figrue S1.png
- Supplementary figures/Figure S2.png
- Supplementary figures/Figure S3.png
- Supplementary figures/Supplementary figure.pdf
- supplementary tables/
- supplementary tables/Supplementary table S1 List of pyroptosis related genes obtained from GeneCards.xlsx
- supplementary tables/Supplementary table S2 Results of Cox univariate regression of 24 prognostic pyroptosis related genes.xlsx
- supplementary tables/Supplementary table S3 List of GO pathway enrichment.txt
- supplementary tables/Supplementary table S4 List of KEGG pathway enrichment.txt
- supplementary tables/Supplementary table S5 Coefficient of genes in lasso regression model.xlsx
- supplementary tables/Supplementary table S6 Patients id of IHC images obtained from HPA database.xlsx
- supplementary tables/Supplementary table S7 Results of protein-protein interaction between 8 PRGs and master genes of DLBCL.xlsx
- supplementary tables/Supplementary table S8 Gene list of immune components for ssGSEA analysis.xlsx
