# Supplementary material for: A Novel and Validated 8-Pyroptosis-Related Genes Based Risk Prediction Model for Diffuse Large B Cell Lymphoma
Source: Biomolecules. 2022 Dec 8;12(12):1835. doi: 10.3390/biom12121835 (PMC9775483; doi:10.3390/biom12121835)
Supplement: Supplementary file 1 [file biomolecules-12-01835-s001.zip › supplementary tables/Supplementary table S1 List of pyroptosis related genes obtained from GeneCards.xlsx]

## Sheet: GeneCards-SearchResults-Pyropto
Gene Symbol	Description	Category	Gifts	GC Id	Relevance score	GeneCards Link
GSDMD	Gasdermin D	Protein Coding	38	GC08P143553	16.7368	https://www.genecards.org/cgi-bin/carddisp.pl?gene=GSDMD
GSDME	Gasdermin E	Protein Coding	31	GC07M024699	14.4427	https://www.genecards.org/cgi-bin/carddisp.pl?gene=GSDME
NLRP3	NLR Family Pyrin Domain Containing 3	Protein Coding	45	GC01P247415	12.5321	https://www.genecards.org/cgi-bin/carddisp.pl?gene=NLRP3
CASP1	Caspase 1	Protein Coding	48	GC11M105025	10.6699	https://www.genecards.org/cgi-bin/carddisp.pl?gene=CASP1
CASP4	Caspase 4	Protein Coding	45	GC11M104942	9.83728	https://www.genecards.org/cgi-bin/carddisp.pl?gene=CASP4
GSDMB	Gasdermin B	Protein Coding	36	GC17M039904	8.38021	https://www.genecards.org/cgi-bin/carddisp.pl?gene=GSDMB
GSDMC	Gasdermin C	Protein Coding	33	GC08M129705	8.37874	https://www.genecards.org/cgi-bin/carddisp.pl?gene=GSDMC
NLRP1	NLR Family Pyrin Domain Containing 1	Protein Coding	42	GC17M005499	6.59965	https://www.genecards.org/cgi-bin/carddisp.pl?gene=NLRP1
IL1B	Interleukin 1 Beta	Protein Coding	45	GC02M112829	6.12212	https://www.genecards.org/cgi-bin/carddisp.pl?gene=IL1B
GZMB	Granzyme B	Protein Coding	45	GC14M024630	5.9206	https://www.genecards.org/cgi-bin/carddisp.pl?gene=GZMB
GSDMA	Gasdermin A	Protein Coding	35	GC17P055533	5.7012	https://www.genecards.org/cgi-bin/carddisp.pl?gene=GSDMA
AIM2	Absent In Melanoma 2	Protein Coding	40	GC01M159062	5.30144	https://www.genecards.org/cgi-bin/carddisp.pl?gene=AIM2
CARD8	Caspase Recruitment Domain Family Member 8	Protein Coding	39	GC19M066028	5.25422	https://www.genecards.org/cgi-bin/carddisp.pl?gene=CARD8
CASP8	Caspase 8	Protein Coding	49	GC02P201233	5.19804	https://www.genecards.org/cgi-bin/carddisp.pl?gene=CASP8
GZMA	Granzyme A	Protein Coding	42	GC05P055102	4.97654	https://www.genecards.org/cgi-bin/carddisp.pl?gene=GZMA
PYCARD	PYD And CARD Domain Containing	Protein Coding	40	GC16M031201	4.87106	https://www.genecards.org/cgi-bin/carddisp.pl?gene=PYCARD
DPP9	Dipeptidyl Peptidase 9	Protein Coding	41	GC19M004675	4.83615	https://www.genecards.org/cgi-bin/carddisp.pl?gene=DPP9
CASP5	Caspase 5	Protein Coding	42	GC11M104995	4.78228	https://www.genecards.org/cgi-bin/carddisp.pl?gene=CASP5
IL18	Interleukin 18	Protein Coding	41	GC11M112143	4.64847	https://www.genecards.org/cgi-bin/carddisp.pl?gene=IL18
ZBP1	Z-DNA Binding Protein 1	Protein Coding	38	GC20M057603	4.52031	https://www.genecards.org/cgi-bin/carddisp.pl?gene=ZBP1
CASP3	Caspase 3	Protein Coding	47	GC04M184627	4.48403	https://www.genecards.org/cgi-bin/carddisp.pl?gene=CASP3
NLRC4	NLR Family CARD Domain Containing 4	Protein Coding	42	GC02M032224	4.15571	https://www.genecards.org/cgi-bin/carddisp.pl?gene=NLRC4
DPP8	Dipeptidyl Peptidase 8	Protein Coding	38	GC15M065442	4.04932	https://www.genecards.org/cgi-bin/carddisp.pl?gene=DPP8
MIR223	MicroRNA 223	RNA Gene	22	GC0XP066018	3.50498	https://www.genecards.org/cgi-bin/carddisp.pl?gene=MIR223
CASP6	Caspase 6	Protein Coding	46	GC04M109688	3.48148	https://www.genecards.org/cgi-bin/carddisp.pl?gene=CASP6
TRIM24	Tripartite Motif Containing 24	Protein Coding	41	GC07P138460	3.19371	https://www.genecards.org/cgi-bin/carddisp.pl?gene=TRIM24
HMGB1	High Mobility Group Box 1	Protein Coding	44	GC13M030456	3.16487	https://www.genecards.org/cgi-bin/carddisp.pl?gene=HMGB1
NAIP	NLR Family Apoptosis Inhibitory Protein	Protein Coding	38	GC05M070968	3.13142	https://www.genecards.org/cgi-bin/carddisp.pl?gene=NAIP
MEFV	MEFV Innate Immuity Regulator, Pyrin	Protein Coding	42	GC16M007269	3.10521	https://www.genecards.org/cgi-bin/carddisp.pl?gene=MEFV
DHX9	DExH-Box Helicase 9	Protein Coding	40	GC01P182839	2.8801	https://www.genecards.org/cgi-bin/carddisp.pl?gene=DHX9
NLRP9	NLR Family Pyrin Domain Containing 9	Protein Coding	34	GC19M066419	2.8801	https://www.genecards.org/cgi-bin/carddisp.pl?gene=NLRP9
STAT3	Signal Transducer And Activator Of Transcription 3	Protein Coding	50	GC17M042313	2.80789	https://www.genecards.org/cgi-bin/carddisp.pl?gene=STAT3
SIRT1	Sirtuin 1	Protein Coding	46	GC10P067884	2.77037	https://www.genecards.org/cgi-bin/carddisp.pl?gene=SIRT1
APIP	APAF1 Interacting Protein	Protein Coding	37	GC11M034854	2.64464	https://www.genecards.org/cgi-bin/carddisp.pl?gene=APIP
MALAT1	Metastasis Associated Lung Adenocarcinoma Transcript 1	RNA Gene	24	GC11P069984	2.40616	https://www.genecards.org/cgi-bin/carddisp.pl?gene=MALAT1
GAS5	Growth Arrest Specific 5	RNA Gene	24	GC01M173947	2.38871	https://www.genecards.org/cgi-bin/carddisp.pl?gene=GAS5
CTSG	Cathepsin G	Protein Coding	44	GC14M024573	2.36596	https://www.genecards.org/cgi-bin/carddisp.pl?gene=CTSG
NEK7	NIMA Related Kinase 7	Protein Coding	39	GC01P198156	2.01745	https://www.genecards.org/cgi-bin/carddisp.pl?gene=NEK7
KCNQ1OT1	KCNQ1 Opposite Strand/Antisense Transcript 1	RNA Gene	27	GC11M003314	2.01745	https://www.genecards.org/cgi-bin/carddisp.pl?gene=KCNQ1OT1
TREM2	Triggering Receptor Expressed On Myeloid Cells 2	Protein Coding	42	GC06M066157	1.99714	https://www.genecards.org/cgi-bin/carddisp.pl?gene=TREM2
FOXO3	Forkhead Box O3	Protein Coding	44	GC06P108559	1.95692	https://www.genecards.org/cgi-bin/carddisp.pl?gene=FOXO3
TP53	Tumor Protein P53	Protein Coding	50	GC17M007661	1.95581	https://www.genecards.org/cgi-bin/carddisp.pl?gene=TP53
MIR30C1	MicroRNA 30c-1	RNA Gene	22	GC01P040757	1.93707	https://www.genecards.org/cgi-bin/carddisp.pl?gene=MIR30C1
NFE2L2	NFE2 Like BZIP Transcription Factor 2	Protein Coding	48	GC02M177227	1.89514	https://www.genecards.org/cgi-bin/carddisp.pl?gene=NFE2L2
TXNIP	Thioredoxin Interacting Protein	Protein Coding	37	GC01M145992	1.7715	https://www.genecards.org/cgi-bin/carddisp.pl?gene=TXNIP
DDX3X	DEAD-Box Helicase 3 X-Linked	Protein Coding	44	GC0XP041333	1.66552	https://www.genecards.org/cgi-bin/carddisp.pl?gene=DDX3X
MIR22	MicroRNA 22	RNA Gene	21	GC17M001713	1.64627	https://www.genecards.org/cgi-bin/carddisp.pl?gene=MIR22
NEAT1	Nuclear Paraspeckle Assembly Transcript 1	RNA Gene	24	GC11P069943	1.6249	https://www.genecards.org/cgi-bin/carddisp.pl?gene=NEAT1
MIR125A	MicroRNA 125a	RNA Gene	22	GC19P067235	1.60262	https://www.genecards.org/cgi-bin/carddisp.pl?gene=MIR125A
FOXP3	Forkhead Box P3	Protein Coding	45	GC0XM049250	1.5793	https://www.genecards.org/cgi-bin/carddisp.pl?gene=FOXP3
SESN2	Sestrin 2	Protein Coding	37	GC01P028270	1.5793	https://www.genecards.org/cgi-bin/carddisp.pl?gene=SESN2
ELANE	Elastase, Neutrophil Expressed	Protein Coding	47	GC19P002810	1.56522	https://www.genecards.org/cgi-bin/carddisp.pl?gene=ELANE
TNF	Tumor Necrosis Factor	Protein Coding	49	GC06P083695	1.52886	https://www.genecards.org/cgi-bin/carddisp.pl?gene=TNF
GBP1	Guanylate Binding Protein 1	Protein Coding	40	GC01M089052	1.52886	https://www.genecards.org/cgi-bin/carddisp.pl?gene=GBP1
MEG3	Maternally Expressed 3	RNA Gene	29	GC14P109962	1.47161	https://www.genecards.org/cgi-bin/carddisp.pl?gene=MEG3
MIR135B	MicroRNA 135b	RNA Gene	21	GC01M205448	1.47161	https://www.genecards.org/cgi-bin/carddisp.pl?gene=MIR135B
MIR556	MicroRNA 556	RNA Gene	17	GC01P162342	1.47161	https://www.genecards.org/cgi-bin/carddisp.pl?gene=MIR556
FMR1	Fragile X Messenger Ribonucleoprotein 1	Protein Coding	42	GC0XP147943	1.47107	https://www.genecards.org/cgi-bin/carddisp.pl?gene=FMR1
MIR302A	MicroRNA 302a	RNA Gene	21	GC04M112771	1.47107	https://www.genecards.org/cgi-bin/carddisp.pl?gene=MIR302A
UBR2	Ubiquitin Protein Ligase E3 Component N-Recognin 2	Protein Coding	39	GC06P083911	1.45186	https://www.genecards.org/cgi-bin/carddisp.pl?gene=UBR2
CPTP	Ceramide-1-Phosphate Transfer Protein	Protein Coding	28	GC01P003868	1.45186	https://www.genecards.org/cgi-bin/carddisp.pl?gene=CPTP
GJA1	Gap Junction Protein Alpha 1	Protein Coding	48	GC06P121436	1.44776	https://www.genecards.org/cgi-bin/carddisp.pl?gene=GJA1
SNIP1	Smad Nuclear Interacting Protein 1	Protein Coding	38	GC01M037534	1.42324	https://www.genecards.org/cgi-bin/carddisp.pl?gene=SNIP1
PRDM1	PR/SET Domain 1	Protein Coding	43	GC06P105993	1.4037	https://www.genecards.org/cgi-bin/carddisp.pl?gene=PRDM1
MIR214	MicroRNA 214	RNA Gene	22	GC01M172234	1.4037	https://www.genecards.org/cgi-bin/carddisp.pl?gene=MIR214
PCSK9	Proprotein Convertase Subtilisin/Kexin Type 9	Protein Coding	49	GC01P055039	1.36972	https://www.genecards.org/cgi-bin/carddisp.pl?gene=PCSK9
VDR	Vitamin D Receptor	Protein Coding	49	GC12M047841	1.36972	https://www.genecards.org/cgi-bin/carddisp.pl?gene=VDR
BRD4	Bromodomain Containing 4	Protein Coding	46	GC19M015236	1.36972	https://www.genecards.org/cgi-bin/carddisp.pl?gene=BRD4
AGER	Advanced Glycosylation End-Product Specific Receptor	Protein Coding	44	GC06M032180	1.36972	https://www.genecards.org/cgi-bin/carddisp.pl?gene=AGER
IKBKE	Inhibitor Of Nuclear Factor Kappa B Kinase Subunit Epsilon	Protein Coding	44	GC01P206470	1.36972	https://www.genecards.org/cgi-bin/carddisp.pl?gene=IKBKE
PKM	Pyruvate Kinase M1/2	Protein Coding	44	GC15M072199	1.36972	https://www.genecards.org/cgi-bin/carddisp.pl?gene=PKM
KIF23	Kinesin Family Member 23	Protein Coding	43	GC15P069414	1.36972	https://www.genecards.org/cgi-bin/carddisp.pl?gene=KIF23
IFI16	Interferon Gamma Inducible Protein 16	Protein Coding	41	GC01P158969	1.36972	https://www.genecards.org/cgi-bin/carddisp.pl?gene=IFI16
CRTAC1	Cartilage Acidic Protein 1	Protein Coding	37	GC10M097865	1.36972	https://www.genecards.org/cgi-bin/carddisp.pl?gene=CRTAC1
SEZ6L2	Seizure Related 6 Homolog Like 2	Protein Coding	37	GC16M037099	1.36972	https://www.genecards.org/cgi-bin/carddisp.pl?gene=SEZ6L2
SMIM1	Small Integral Membrane Protein 1 (Vel Blood Group)	Protein Coding	27	GC01P003772	1.36972	https://www.genecards.org/cgi-bin/carddisp.pl?gene=SMIM1
MIR20B	MicroRNA 20b	RNA Gene	16	GC0XM134311	1.36972	https://www.genecards.org/cgi-bin/carddisp.pl?gene=MIR20B
MIR448	MicroRNA 448	RNA Gene	13	GC0XP114823	1.36972	https://www.genecards.org/cgi-bin/carddisp.pl?gene=MIR448
TET2	Tet Methylcytosine Dioxygenase 2	Protein Coding	44	GC04P105145	1.34007	https://www.genecards.org/cgi-bin/carddisp.pl?gene=TET2
TRAF6	TNF Receptor Associated Factor 6	Protein Coding	44	GC11M036467	1.34007	https://www.genecards.org/cgi-bin/carddisp.pl?gene=TRAF6
CTSV	Cathepsin V	Protein Coding	40	GC09M097029	1.34007	https://www.genecards.org/cgi-bin/carddisp.pl?gene=CTSV
UTS2	Urotensin 2	Protein Coding	39	GC01M007843	1.34007	https://www.genecards.org/cgi-bin/carddisp.pl?gene=UTS2
ZNF532	Zinc Finger Protein 532	Protein Coding	34	GC18P058862	1.34007	https://www.genecards.org/cgi-bin/carddisp.pl?gene=ZNF532
MIR155HG	MIR155 Host Gene	RNA Gene	22	GC21P025589	1.34007	https://www.genecards.org/cgi-bin/carddisp.pl?gene=MIR155HG
MIR155	MicroRNA 155	RNA Gene	21	GC21P025573	1.34007	https://www.genecards.org/cgi-bin/carddisp.pl?gene=MIR155
ZFAS1	ZNFX1 Antisense RNA 1	RNA Gene	20	GC20P049276	1.34007	https://www.genecards.org/cgi-bin/carddisp.pl?gene=ZFAS1
MIR527	MicroRNA 527	RNA Gene	15	GC19P053754	1.34007	https://www.genecards.org/cgi-bin/carddisp.pl?gene=MIR527
MLKL	Mixed Lineage Kinase Domain Like Pseudokinase	Protein Coding	40	GC16M074672	1.3152	https://www.genecards.org/cgi-bin/carddisp.pl?gene=MLKL
PTPN11	Protein Tyrosine Phosphatase Non-Receptor Type 11	Protein Coding	50	GC12P112418	1.30782	https://www.genecards.org/cgi-bin/carddisp.pl?gene=PTPN11
MAPK14	Mitogen-Activated Protein Kinase 14	Protein Coding	49	GC06P083841	1.30782	https://www.genecards.org/cgi-bin/carddisp.pl?gene=MAPK14
NFKB1	Nuclear Factor Kappa B Subunit 1	Protein Coding	49	GC04P102501	1.30782	https://www.genecards.org/cgi-bin/carddisp.pl?gene=NFKB1
APOE	Apolipoprotein E	Protein Coding	48	GC19P066879	1.30782	https://www.genecards.org/cgi-bin/carddisp.pl?gene=APOE
ANXA1	Annexin A1	Protein Coding	46	GC09P073151	1.30782	https://www.genecards.org/cgi-bin/carddisp.pl?gene=ANXA1
SDHB	Succinate Dehydrogenase Complex Iron Sulfur Subunit B	Protein Coding	46	GC01M018063	1.30782	https://www.genecards.org/cgi-bin/carddisp.pl?gene=SDHB
P2RX7	Purinergic Receptor P2X 7	Protein Coding	45	GC12P126220	1.30782	https://www.genecards.org/cgi-bin/carddisp.pl?gene=P2RX7
EEF2K	Eukaryotic Elongation Factor 2 Kinase	Protein Coding	44	GC16P022222	1.30782	https://www.genecards.org/cgi-bin/carddisp.pl?gene=EEF2K
FPR2	Formyl Peptide Receptor 2	Protein Coding	44	GC19P051752	1.30782	https://www.genecards.org/cgi-bin/carddisp.pl?gene=FPR2
HTRA1	HtrA Serine Peptidase 1	Protein Coding	44	GC10P122461	1.30782	https://www.genecards.org/cgi-bin/carddisp.pl?gene=HTRA1
PAK2	P21 (RAC1) Activated Kinase 2	Protein Coding	44	GC03P196739	1.30782	https://www.genecards.org/cgi-bin/carddisp.pl?gene=PAK2
NDUFA13	NADH:Ubiquinone Oxidoreductase Subunit A13	Protein Coding	43	GC19P019515	1.30782	https://www.genecards.org/cgi-bin/carddisp.pl?gene=NDUFA13
CD274	CD274 Molecule	Protein Coding	42	GC09P005450	1.30782	https://www.genecards.org/cgi-bin/carddisp.pl?gene=CD274
SETD7	SET Domain Containing 7, Histone Lysine Methyltransferase	Protein Coding	42	GC04M139495	1.30782	https://www.genecards.org/cgi-bin/carddisp.pl?gene=SETD7
FGF21	Fibroblast Growth Factor 21	Protein Coding	37	GC19P067053	1.30782	https://www.genecards.org/cgi-bin/carddisp.pl?gene=FGF21
MIR185	MicroRNA 185	RNA Gene	22	GC22P035824	1.30782	https://www.genecards.org/cgi-bin/carddisp.pl?gene=MIR185
DLX6-AS1	DLX6 Antisense RNA 1	RNA Gene	21	GC07M096972	1.30782	https://www.genecards.org/cgi-bin/carddisp.pl?gene=DLX6-AS1
MIR23A	MicroRNA 23a	RNA Gene	21	GC19M014485	1.30782	https://www.genecards.org/cgi-bin/carddisp.pl?gene=MIR23A
MIR520C	MicroRNA 520c	RNA Gene	19	GC19P067343	1.30782	https://www.genecards.org/cgi-bin/carddisp.pl?gene=MIR520C
KLF3-AS1	KLF3 Antisense RNA 1	RNA Gene	17	GC04M038594	1.30782	https://www.genecards.org/cgi-bin/carddisp.pl?gene=KLF3-AS1
MMP1	Matrix Metallopeptidase 1	Protein Coding	49	GC11M102810	1.27216	https://www.genecards.org/cgi-bin/carddisp.pl?gene=MMP1
IKZF1	IKAROS Family Zinc Finger 1	Protein Coding	46	GC07P050303	1.27216	https://www.genecards.org/cgi-bin/carddisp.pl?gene=IKZF1
BSG	Basigin (Ok Blood Group)	Protein Coding	42	GC19P000571	1.27216	https://www.genecards.org/cgi-bin/carddisp.pl?gene=BSG
CEBPB	CCAAT Enhancer Binding Protein Beta	Protein Coding	42	GC20P050190	1.27216	https://www.genecards.org/cgi-bin/carddisp.pl?gene=CEBPB
TFAM	Transcription Factor A, Mitochondrial	Protein Coding	42	GC10P058385	1.27216	https://www.genecards.org/cgi-bin/carddisp.pl?gene=TFAM
PGF	Placental Growth Factor	Protein Coding	41	GC14M074941	1.27216	https://www.genecards.org/cgi-bin/carddisp.pl?gene=PGF
TRIM21	Tripartite Motif Containing 21	Protein Coding	41	GC11M004384	1.27216	https://www.genecards.org/cgi-bin/carddisp.pl?gene=TRIM21
CEP55	Centrosomal Protein 55	Protein Coding	40	GC10P093496	1.27216	https://www.genecards.org/cgi-bin/carddisp.pl?gene=CEP55
CXCL8	C-X-C Motif Chemokine Ligand 8	Protein Coding	38	GC04P073740	1.27216	https://www.genecards.org/cgi-bin/carddisp.pl?gene=CXCL8
NLRX1	NLR Family Member X1	Protein Coding	38	GC11P119166	1.27216	https://www.genecards.org/cgi-bin/carddisp.pl?gene=NLRX1
SLC16A4	Solute Carrier Family 16 Member 4	Protein Coding	38	GC01M110362	1.27216	https://www.genecards.org/cgi-bin/carddisp.pl?gene=SLC16A4
USF2	Upstream Transcription Factor 2, C-Fos Interacting	Protein Coding	38	GC19P035268	1.27216	https://www.genecards.org/cgi-bin/carddisp.pl?gene=USF2
IL32	Interleukin 32	Protein Coding	37	GC16P011732	1.27216	https://www.genecards.org/cgi-bin/carddisp.pl?gene=IL32
PIF1	PIF1 5'-To-3' DNA Helicase	Protein Coding	37	GC15M064815	1.27216	https://www.genecards.org/cgi-bin/carddisp.pl?gene=PIF1
SLC30A7	Solute Carrier Family 30 Member 7	Protein Coding	37	GC01P100896	1.27216	https://www.genecards.org/cgi-bin/carddisp.pl?gene=SLC30A7
CHRFAM7A	CHRNA7 (Exons 5-10) And FAM7A (Exons A-E) Fusion	Protein Coding	32	GC15M030360	1.27216	https://www.genecards.org/cgi-bin/carddisp.pl?gene=CHRFAM7A
MIR21	MicroRNA 21	RNA Gene	24	GC17P059841	1.27216	https://www.genecards.org/cgi-bin/carddisp.pl?gene=MIR21
MIR124-1	MicroRNA 124-1	RNA Gene	21	GC08M009903	1.27216	https://www.genecards.org/cgi-bin/carddisp.pl?gene=MIR124-1
MIR200C	MicroRNA 200c	RNA Gene	21	GC12P021094	1.27216	https://www.genecards.org/cgi-bin/carddisp.pl?gene=MIR200C
MIR195	MicroRNA 195	RNA Gene	20	GC17M007018	1.27216	https://www.genecards.org/cgi-bin/carddisp.pl?gene=MIR195
MIR485	MicroRNA 485	RNA Gene	18	GC14P109993	1.27216	https://www.genecards.org/cgi-bin/carddisp.pl?gene=MIR485
MALT1	MALT1 Paracaspase	Protein Coding	45	GC18P058671	1.25262	https://www.genecards.org/cgi-bin/carddisp.pl?gene=MALT1
TLR2	Toll Like Receptor 2	Protein Coding	49	GC04P153684	1.23168	https://www.genecards.org/cgi-bin/carddisp.pl?gene=TLR2
ICAM1	Intercellular Adhesion Molecule 1	Protein Coding	48	GC19P010466	1.23168	https://www.genecards.org/cgi-bin/carddisp.pl?gene=ICAM1
STK4	Serine/Threonine Kinase 4	Protein Coding	48	GC20P044966	1.23168	https://www.genecards.org/cgi-bin/carddisp.pl?gene=STK4
GSK3B	Glycogen Synthase Kinase 3 Beta	Protein Coding	47	GC03M119821	1.23168	https://www.genecards.org/cgi-bin/carddisp.pl?gene=GSK3B
PTGS2	Prostaglandin-Endoperoxide Synthase 2	Protein Coding	47	GC01M186640	1.23168	https://www.genecards.org/cgi-bin/carddisp.pl?gene=PTGS2
MST1	Macrophage Stimulating 1	Protein Coding	45	GC03M049683	1.23168	https://www.genecards.org/cgi-bin/carddisp.pl?gene=MST1
PRF1	Perforin 1	Protein Coding	44	GC10M070597	1.23168	https://www.genecards.org/cgi-bin/carddisp.pl?gene=PRF1
PRMT5	Protein Arginine Methyltransferase 5	Protein Coding	43	GC14M022920	1.23168	https://www.genecards.org/cgi-bin/carddisp.pl?gene=PRMT5
VTN	Vitronectin	Protein Coding	42	GC17M035135	1.23168	https://www.genecards.org/cgi-bin/carddisp.pl?gene=VTN
ELAVL1	ELAV Like RNA Binding Protein 1	Protein Coding	40	GC19M007958	1.23168	https://www.genecards.org/cgi-bin/carddisp.pl?gene=ELAVL1
MPEG1	Macrophage Expressed 1	Protein Coding	34	GC11M059208	1.23168	https://www.genecards.org/cgi-bin/carddisp.pl?gene=MPEG1
STING1	Stimulator Of Interferon Response CGAMP Interactor 1	Protein Coding	32	GC05M139476	1.23168	https://www.genecards.org/cgi-bin/carddisp.pl?gene=STING1
MIR204	MicroRNA 204	RNA Gene	24	GC09M070809	1.23168	https://www.genecards.org/cgi-bin/carddisp.pl?gene=MIR204
CDKN2B-AS1	CDKN2B Antisense RNA 1	RNA Gene	22	GC09P021994	1.23168	https://www.genecards.org/cgi-bin/carddisp.pl?gene=CDKN2B-AS1
HOTTIP	HOXA Distal Transcript Antisense RNA	RNA Gene	22	GC07P027198	1.23168	https://www.genecards.org/cgi-bin/carddisp.pl?gene=HOTTIP
MIR141	MicroRNA 141	RNA Gene	22	GC12P021095	1.23168	https://www.genecards.org/cgi-bin/carddisp.pl?gene=MIR141
MIR9-1	MicroRNA 9-1	RNA Gene	21	GC01M156420	1.23168	https://www.genecards.org/cgi-bin/carddisp.pl?gene=MIR9-1
MIR455	MicroRNA 455	RNA Gene	20	GC09P114209	1.23168	https://www.genecards.org/cgi-bin/carddisp.pl?gene=MIR455
MIR9-2	MicroRNA 9-2	RNA Gene	20	GC05M088666	1.23168	https://www.genecards.org/cgi-bin/carddisp.pl?gene=MIR9-2
MIR9-3	MicroRNA 9-3	RNA Gene	20	GC15P089368	1.23168	https://www.genecards.org/cgi-bin/carddisp.pl?gene=MIR9-3
MIR497	MicroRNA 497	RNA Gene	18	GC17M007022	1.23168	https://www.genecards.org/cgi-bin/carddisp.pl?gene=MIR497
LINC-ROR	Long Intergenic Non-Protein Coding RNA, Regulator Of Reprogramming	RNA Gene	17	GC18M057054	1.23168	https://www.genecards.org/cgi-bin/carddisp.pl?gene=LINC-ROR
ABL1	ABL Proto-Oncogene 1, Non-Receptor Tyrosine Kinase	Protein Coding	50	GC09P130713	1.18366	https://www.genecards.org/cgi-bin/carddisp.pl?gene=ABL1
EPHA2	EPH Receptor A2	Protein Coding	50	GC01M016124	1.18366	https://www.genecards.org/cgi-bin/carddisp.pl?gene=EPHA2
HDAC6	Histone Deacetylase 6	Protein Coding	50	GC0XP048801	1.18366	https://www.genecards.org/cgi-bin/carddisp.pl?gene=HDAC6
PPARG	Peroxisome Proliferator Activated Receptor Gamma	Protein Coding	50	GC03P012287	1.18366	https://www.genecards.org/cgi-bin/carddisp.pl?gene=PPARG
TLR3	Toll Like Receptor 3	Protein Coding	49	GC04P186059	1.18366	https://www.genecards.org/cgi-bin/carddisp.pl?gene=TLR3
SQSTM1	Sequestosome 1	Protein Coding	46	GC05P179806	1.18366	https://www.genecards.org/cgi-bin/carddisp.pl?gene=SQSTM1
CDK9	Cyclin Dependent Kinase 9	Protein Coding	44	GC09P128023	1.18366	https://www.genecards.org/cgi-bin/carddisp.pl?gene=CDK9
IRF3	Interferon Regulatory Factor 3	Protein Coding	44	GC19M049659	1.18366	https://www.genecards.org/cgi-bin/carddisp.pl?gene=IRF3
UCP1	Uncoupling Protein 1	Protein Coding	42	GC04M140559	1.18366	https://www.genecards.org/cgi-bin/carddisp.pl?gene=UCP1
TREM1	Triggering Receptor Expressed On Myeloid Cells 1	Protein Coding	40	GC06M041267	1.18366	https://www.genecards.org/cgi-bin/carddisp.pl?gene=TREM1
TSLP	Thymic Stromal Lymphopoietin	Protein Coding	37	GC05P111070	1.18366	https://www.genecards.org/cgi-bin/carddisp.pl?gene=TSLP
ZDHHC1	Zinc Finger DHHC-Type Containing 1	Protein Coding	35	GC16M067394	1.18366	https://www.genecards.org/cgi-bin/carddisp.pl?gene=ZDHHC1
HNP1	Hypertensive Nephropathy	Genetic Locus	2	GC09U900671	1.18366	https://www.genecards.org/cgi-bin/carddisp.pl?gene=HNP1
PTEN	Phosphatase And Tensin Homolog	Protein Coding	50	GC10P092487	1.12108	https://www.genecards.org/cgi-bin/carddisp.pl?gene=PTEN
DRD2	Dopamine Receptor D2	Protein Coding	48	GC11M113409	1.12108	https://www.genecards.org/cgi-bin/carddisp.pl?gene=DRD2
ADORA1	Adenosine A1 Receptor	Protein Coding	45	GC01P203090	1.12108	https://www.genecards.org/cgi-bin/carddisp.pl?gene=ADORA1
ADORA2B	Adenosine A2b Receptor	Protein Coding	45	GC17P015851	1.12108	https://www.genecards.org/cgi-bin/carddisp.pl?gene=ADORA2B
ADORA2A	Adenosine A2a Receptor	Protein Coding	44	GC22P024417	1.12108	https://www.genecards.org/cgi-bin/carddisp.pl?gene=ADORA2A
ADORA3	Adenosine A3 Receptor	Protein Coding	44	GC01M111499	1.12108	https://www.genecards.org/cgi-bin/carddisp.pl?gene=ADORA3
OSM	Oncostatin M	Protein Coding	41	GC22M030262	1.12108	https://www.genecards.org/cgi-bin/carddisp.pl?gene=OSM
METTL3	Methyltransferase 3, N6-Adenosine-Methyltransferase Complex Catalytic Subunit	Protein Coding	40	GC14M021498	1.12108	https://www.genecards.org/cgi-bin/carddisp.pl?gene=METTL3
PECAM1	Platelet And Endothelial Cell Adhesion Molecule 1	Protein Coding	40	GC17M064319	1.12108	https://www.genecards.org/cgi-bin/carddisp.pl?gene=PECAM1
METTL14	Methyltransferase 14, N6-Adenosine-Methyltransferase Subunit	Protein Coding	37	GC04P118685	1.12108	https://www.genecards.org/cgi-bin/carddisp.pl?gene=METTL14
TRIM31	Tripartite Motif Containing 31	Protein Coding	37	GC06M065862	1.12108	https://www.genecards.org/cgi-bin/carddisp.pl?gene=TRIM31
MIR25	MicroRNA 25	RNA Gene	21	GC07M100093	1.12108	https://www.genecards.org/cgi-bin/carddisp.pl?gene=MIR25
CAMP	Cathelicidin Antimicrobial Peptide	Protein Coding	39	GC03P048954	0.990246	https://www.genecards.org/cgi-bin/carddisp.pl?gene=CAMP
NLRP6	NLR Family Pyrin Domain Containing 6	Protein Coding	37	GC11P000269	0.979121	https://www.genecards.org/cgi-bin/carddisp.pl?gene=NLRP6
MRE11	MRE11 Homolog, Double Strand Break Repair Nuclease	Protein Coding	39	GC11M096553	0.969998	https://www.genecards.org/cgi-bin/carddisp.pl?gene=MRE11
FNDC4	Fibronectin Type III Domain Containing 4	Protein Coding	35	GC02M027491	0.969998	https://www.genecards.org/cgi-bin/carddisp.pl?gene=FNDC4
FNDC5	Fibronectin Type III Domain Containing 5	Protein Coding	33	GC01M033185	0.969998	https://www.genecards.org/cgi-bin/carddisp.pl?gene=FNDC5
MAP3K7	Mitogen-Activated Protein Kinase Kinase Kinase 7	Protein Coding	48	GC06M090513	0.954581	https://www.genecards.org/cgi-bin/carddisp.pl?gene=MAP3K7
PARP1	Poly(ADP-Ribose) Polymerase 1	Protein Coding	47	GC01M226360	0.954581	https://www.genecards.org/cgi-bin/carddisp.pl?gene=PARP1
USP8	Ubiquitin Specific Peptidase 8	Protein Coding	46	GC15P050424	0.954581	https://www.genecards.org/cgi-bin/carddisp.pl?gene=USP8
PRKN	Parkin RBR E3 Ubiquitin Protein Ligase	Protein Coding	37	GC06M161348	0.954581	https://www.genecards.org/cgi-bin/carddisp.pl?gene=PRKN
GBP5	Guanylate Binding Protein 5	Protein Coding	36	GC01M089259	0.954581	https://www.genecards.org/cgi-bin/carddisp.pl?gene=GBP5
NR1H2	Nuclear Receptor Subfamily 1 Group H Member 2	Protein Coding	45	GC19P050329	0.914099	https://www.genecards.org/cgi-bin/carddisp.pl?gene=NR1H2
MKI67	Marker Of Proliferation Ki-67	Protein Coding	42	GC10M128096	0.86608	https://www.genecards.org/cgi-bin/carddisp.pl?gene=MKI67
USP47	Ubiquitin Specific Peptidase 47	Protein Coding	37	GC11P011842	0.86608	https://www.genecards.org/cgi-bin/carddisp.pl?gene=USP47
TCEA3	Transcription Elongation Factor A3	Protein Coding	36	GC01M023382	0.86608	https://www.genecards.org/cgi-bin/carddisp.pl?gene=TCEA3
IL36G	Interleukin 36 Gamma	Protein Coding	36	GC02P112973	0.803501	https://www.genecards.org/cgi-bin/carddisp.pl?gene=IL36G
IL36B	Interleukin 36 Beta	Protein Coding	33	GC02M113022	0.803501	https://www.genecards.org/cgi-bin/carddisp.pl?gene=IL36B
TP63	Tumor Protein P63	Protein Coding	46	GC03P189598	0.799756	https://www.genecards.org/cgi-bin/carddisp.pl?gene=TP63
IRF1	Interferon Regulatory Factor 1	Protein Coding	45	GC05M132440	0.799756	https://www.genecards.org/cgi-bin/carddisp.pl?gene=IRF1
IRF2	Interferon Regulatory Factor 2	Protein Coding	42	GC04M184387	0.799756	https://www.genecards.org/cgi-bin/carddisp.pl?gene=IRF2
PRTN3	Proteinase 3	Protein Coding	44	GC19P000840	0.751283	https://www.genecards.org/cgi-bin/carddisp.pl?gene=PRTN3
SERPINB1	Serpin Family B Member 1	Protein Coding	39	GC06M002835	0.751283	https://www.genecards.org/cgi-bin/carddisp.pl?gene=SERPINB1
IL1A	Interleukin 1 Alpha	Protein Coding	42	GC02M112773	0.737176	https://www.genecards.org/cgi-bin/carddisp.pl?gene=IL1A
CHMP4B	Charged Multivesicular Body Protein 4B	Protein Coding	41	GC20P034052	0.737176	https://www.genecards.org/cgi-bin/carddisp.pl?gene=CHMP4B
DUOX1	Dual Oxidase 1	Protein Coding	41	GC15P045129	0.717298	https://www.genecards.org/cgi-bin/carddisp.pl?gene=DUOX1
APOL1	Apolipoprotein L1	Protein Coding	43	GC22P036253	0.710801	https://www.genecards.org/cgi-bin/carddisp.pl?gene=APOL1
NLRP7	NLR Family Pyrin Domain Containing 7	Protein Coding	42	GC19M054923	0.655403	https://www.genecards.org/cgi-bin/carddisp.pl?gene=NLRP7
ANO6	Anoctamin 6	Protein Coding	40	GC12P045215	0.655403	https://www.genecards.org/cgi-bin/carddisp.pl?gene=ANO6
BNIP3	BCL2 Interacting Protein 3	Protein Coding	40	GC10M131966	0.655403	https://www.genecards.org/cgi-bin/carddisp.pl?gene=BNIP3
XIST	X Inactive Specific Transcript	RNA Gene	25	GC0XM073820	0.655403	https://www.genecards.org/cgi-bin/carddisp.pl?gene=XIST
MIR107	MicroRNA 107	RNA Gene	21	GC10M089600	0.655403	https://www.genecards.org/cgi-bin/carddisp.pl?gene=MIR107
MIR103A1	MicroRNA 103a-1	RNA Gene	18	GC05M168560	0.655403	https://www.genecards.org/cgi-bin/carddisp.pl?gene=MIR103A1
MIR103A2	MicroRNA 103a-2	RNA Gene	18	GC20P003917	0.655403	https://www.genecards.org/cgi-bin/carddisp.pl?gene=MIR103A2
FADD	Fas Associated Via Death Domain	Protein Coding	44	GC11P070203	0.619738	https://www.genecards.org/cgi-bin/carddisp.pl?gene=FADD
VCAM1	Vascular Cell Adhesion Molecule 1	Protein Coding	44	GC01P100719	0.619738	https://www.genecards.org/cgi-bin/carddisp.pl?gene=VCAM1
EZH2	Enhancer Of Zeste 2 Polycomb Repressive Complex 2 Subunit	Protein Coding	52	GC07M148807	0.586096	https://www.genecards.org/cgi-bin/carddisp.pl?gene=EZH2
DNMT1	DNA Methyltransferase 1	Protein Coding	49	GC19M010133	0.586096	https://www.genecards.org/cgi-bin/carddisp.pl?gene=DNMT1
DNMT3A	DNA Methyltransferase 3 Alpha	Protein Coding	49	GC02M025228	0.586096	https://www.genecards.org/cgi-bin/carddisp.pl?gene=DNMT3A
DNMT3B	DNA Methyltransferase 3 Beta	Protein Coding	49	GC20P032762	0.586096	https://www.genecards.org/cgi-bin/carddisp.pl?gene=DNMT3B
BAX	BCL2 Associated X, Apoptosis Regulator	Protein Coding	47	GC19P048954	0.586096	https://www.genecards.org/cgi-bin/carddisp.pl?gene=BAX
CYCS	Cytochrome C, Somatic	Protein Coding	46	GC07M025118	0.586096	https://www.genecards.org/cgi-bin/carddisp.pl?gene=CYCS
POLA1	DNA Polymerase Alpha 1, Catalytic Subunit	Protein Coding	44	GC0XP024693	0.586096	https://www.genecards.org/cgi-bin/carddisp.pl?gene=POLA1
BAK1	BCL2 Antagonist/Killer 1	Protein Coding	42	GC06M033572	0.586096	https://www.genecards.org/cgi-bin/carddisp.pl?gene=BAK1
CHMP2B	Charged Multivesicular Body Protein 2B	Protein Coding	42	GC03P087227	0.586096	https://www.genecards.org/cgi-bin/carddisp.pl?gene=CHMP2B
EED	Embryonic Ectoderm Development	Protein Coding	41	GC11P086244	0.586096	https://www.genecards.org/cgi-bin/carddisp.pl?gene=EED
PRIM1	DNA Primase Subunit 1	Protein Coding	41	GC12M056731	0.586096	https://www.genecards.org/cgi-bin/carddisp.pl?gene=PRIM1
RBBP4	RB Binding Protein 4, Chromatin Remodeling Factor	Protein Coding	41	GC01P032651	0.586096	https://www.genecards.org/cgi-bin/carddisp.pl?gene=RBBP4
RBBP7	RB Binding Protein 7, Chromatin Remodeling Factor	Protein Coding	40	GC0XM016839	0.586096	https://www.genecards.org/cgi-bin/carddisp.pl?gene=RBBP7
SUZ12	SUZ12 Polycomb Repressive Complex 2 Subunit	Protein Coding	40	GC17P031937	0.586096	https://www.genecards.org/cgi-bin/carddisp.pl?gene=SUZ12
POLA2	DNA Polymerase Alpha 2, Accessory Subunit	Protein Coding	39	GC11P069969	0.586096	https://www.genecards.org/cgi-bin/carddisp.pl?gene=POLA2
CHMP2A	Charged Multivesicular Body Protein 2A	Protein Coding	38	GC19M058551	0.586096	https://www.genecards.org/cgi-bin/carddisp.pl?gene=CHMP2A
PRIM2	DNA Primase Subunit 2	Protein Coding	38	GC06P084110	0.586096	https://www.genecards.org/cgi-bin/carddisp.pl?gene=PRIM2
CHMP3	Charged Multivesicular Body Protein 3	Protein Coding	36	GC02M086505	0.586096	https://www.genecards.org/cgi-bin/carddisp.pl?gene=CHMP3
CHMP7	Charged Multivesicular Body Protein 7	Protein Coding	36	GC08P023243	0.586096	https://www.genecards.org/cgi-bin/carddisp.pl?gene=CHMP7
CHMP6	Charged Multivesicular Body Protein 6	Protein Coding	34	GC17P080991	0.586096	https://www.genecards.org/cgi-bin/carddisp.pl?gene=CHMP6
H2AX	H2A.X Variant Histone	Protein Coding	34	GC11M119223	0.586096	https://www.genecards.org/cgi-bin/carddisp.pl?gene=H2AX
CHMP4A	Charged Multivesicular Body Protein 4A	Protein Coding	33	GC14M024264	0.586096	https://www.genecards.org/cgi-bin/carddisp.pl?gene=CHMP4A
CHMP4C	Charged Multivesicular Body Protein 4C	Protein Coding	32	GC08P081732	0.586096	https://www.genecards.org/cgi-bin/carddisp.pl?gene=CHMP4C
H3-3A	H3.3 Histone A	Protein Coding	32	GC01P226062	0.586096	https://www.genecards.org/cgi-bin/carddisp.pl?gene=H3-3A
H3-3B	H3.3 Histone B	Protein Coding	32	GC17M075809	0.586096	https://www.genecards.org/cgi-bin/carddisp.pl?gene=H3-3B
H3C1	H3 Clustered Histone 1	Protein Coding	31	GC06P083483	0.586096	https://www.genecards.org/cgi-bin/carddisp.pl?gene=H3C1
H2AC20	H2A Clustered Histone 20	Protein Coding	30	GC01P150156	0.586096	https://www.genecards.org/cgi-bin/carddisp.pl?gene=H2AC20
H2AZ1	H2A.Z Variant Histone 1	Protein Coding	30	GC04M099949	0.586096	https://www.genecards.org/cgi-bin/carddisp.pl?gene=H2AZ1
H2BC21	H2B Clustered Histone 21	Protein Coding	30	GC01M152029	0.586096	https://www.genecards.org/cgi-bin/carddisp.pl?gene=H2BC21
H4-16	H4 Histone 16	Protein Coding	30	GC12M021175	0.586096	https://www.genecards.org/cgi-bin/carddisp.pl?gene=H4-16
H4C1	H4 Clustered Histone 1	Protein Coding	30	GC06P083484	0.586096	https://www.genecards.org/cgi-bin/carddisp.pl?gene=H4C1
H2BC4	H2B Clustered Histone 4	Protein Coding	29	GC06M066511	0.586096	https://www.genecards.org/cgi-bin/carddisp.pl?gene=H2BC4
H3C2	H3 Clustered Histone 2	Protein Coding	29	GC06M026032	0.586096	https://www.genecards.org/cgi-bin/carddisp.pl?gene=H3C2
H3C3	H3 Clustered Histone 3	Protein Coding	29	GC06P083486	0.586096	https://www.genecards.org/cgi-bin/carddisp.pl?gene=H3C3
H4C2	H4 Clustered Histone 2	Protein Coding	29	GC06M026026	0.586096	https://www.genecards.org/cgi-bin/carddisp.pl?gene=H4C2
H2AC4	H2A Clustered Histone 4	Protein Coding	28	GC06M026034	0.586096	https://www.genecards.org/cgi-bin/carddisp.pl?gene=H2AC4
H2BC5	H2B Clustered Histone 5	Protein Coding	28	GC06P084424	0.586096	https://www.genecards.org/cgi-bin/carddisp.pl?gene=H2BC5
H3C12	H3 Clustered Histone 12	Protein Coding	28	GC06M066514	0.586096	https://www.genecards.org/cgi-bin/carddisp.pl?gene=H3C12
H3C4	H3 Clustered Histone 4	Protein Coding	28	GC06M066515	0.586096	https://www.genecards.org/cgi-bin/carddisp.pl?gene=H3C4
H4C11	H4 Clustered Histone 11	Protein Coding	28	GC06P083549	0.586096	https://www.genecards.org/cgi-bin/carddisp.pl?gene=H4C11
H4C3	H4 Clustered Histone 3	Protein Coding	28	GC06P083490	0.586096	https://www.genecards.org/cgi-bin/carddisp.pl?gene=H4C3
H4C8	H4 Clustered Histone 8	Protein Coding	28	GC06M066524	0.586096	https://www.genecards.org/cgi-bin/carddisp.pl?gene=H4C8
H4C9	H4 Clustered Histone 9	Protein Coding	28	GC06P084433	0.586096	https://www.genecards.org/cgi-bin/carddisp.pl?gene=H4C9
H2BC12	H2B Clustered Histone 12	Protein Coding	27	GC06M065642	0.586096	https://www.genecards.org/cgi-bin/carddisp.pl?gene=H2BC12
H2BC14	H2B Clustered Histone 14	Protein Coding	27	GC06P083547	0.586096	https://www.genecards.org/cgi-bin/carddisp.pl?gene=H2BC14
H2BC9	H2B Clustered Histone 9	Protein Coding	27	GC06P084427	0.586096	https://www.genecards.org/cgi-bin/carddisp.pl?gene=H2BC9
H3C10	H3 Clustered Histone 10	Protein Coding	27	GC06P083548	0.586096	https://www.genecards.org/cgi-bin/carddisp.pl?gene=H3C10
H3C14	H3 Clustered Histone 14	Protein Coding	27	GC01M152021	0.586096	https://www.genecards.org/cgi-bin/carddisp.pl?gene=H3C14
H4C12	H4 Clustered Histone 12	Protein Coding	27	GC06M066519	0.586096	https://www.genecards.org/cgi-bin/carddisp.pl?gene=H4C12
H4C14	H4 Clustered Histone 14	Protein Coding	27	GC01P149832	0.586096	https://www.genecards.org/cgi-bin/carddisp.pl?gene=H4C14
H4C5	H4 Clustered Histone 5	Protein Coding	27	GC06P084431	0.586096	https://www.genecards.org/cgi-bin/carddisp.pl?gene=H4C5
H2AC14	H2A Clustered Histone 14	Protein Coding	26	GC06M065714	0.586096	https://www.genecards.org/cgi-bin/carddisp.pl?gene=H2AC14
H2AC18	H2A Clustered Histone 18	Protein Coding	26	GC01M152015	0.586096	https://www.genecards.org/cgi-bin/carddisp.pl?gene=H2AC18
H2AC6	H2A Clustered Histone 6	Protein Coding	26	GC06P084419	0.586096	https://www.genecards.org/cgi-bin/carddisp.pl?gene=H2AC6
H2AC7	H2A Clustered Histone 7	Protein Coding	26	GC06M066509	0.586096	https://www.genecards.org/cgi-bin/carddisp.pl?gene=H2AC7
H2AJ	H2A.J Histone	Protein Coding	26	GC12P021406	0.586096	https://www.genecards.org/cgi-bin/carddisp.pl?gene=H2AJ
H2AZ2	H2A.Z Variant Histone 2	Protein Coding	26	GC07M044829	0.586096	https://www.genecards.org/cgi-bin/carddisp.pl?gene=H2AZ2
H2BC1	H2B Clustered Histone 1	Protein Coding	26	GC06P084422	0.586096	https://www.genecards.org/cgi-bin/carddisp.pl?gene=H2BC1
H2BC10	H2B Clustered Histone 10	Protein Coding	26	GC06P084423	0.586096	https://www.genecards.org/cgi-bin/carddisp.pl?gene=H2BC10
H2BC11	H2B Clustered Histone 11	Protein Coding	26	GC06M065639	0.586096	https://www.genecards.org/cgi-bin/carddisp.pl?gene=H2BC11
H2BC13	H2B Clustered Histone 13	Protein Coding	26	GC06M065712	0.586096	https://www.genecards.org/cgi-bin/carddisp.pl?gene=H2BC13
H2BC3	H2B Clustered Histone 3	Protein Coding	26	GC06M026044	0.586096	https://www.genecards.org/cgi-bin/carddisp.pl?gene=H2BC3
H2BC6	H2B Clustered Histone 6	Protein Coding	26	GC06P084425	0.586096	https://www.genecards.org/cgi-bin/carddisp.pl?gene=H2BC6
H3C11	H3 Clustered Histone 11	Protein Coding	26	GC06M066513	0.586096	https://www.genecards.org/cgi-bin/carddisp.pl?gene=H3C11
H3C6	H3 Clustered Histone 6	Protein Coding	26	GC06P084429	0.586096	https://www.genecards.org/cgi-bin/carddisp.pl?gene=H3C6
H3C7	H3 Clustered Histone 7	Protein Coding	26	GC06M066516	0.586096	https://www.genecards.org/cgi-bin/carddisp.pl?gene=H3C7
H3C8	H3 Clustered Histone 8	Protein Coding	26	GC06M066517	0.586096	https://www.genecards.org/cgi-bin/carddisp.pl?gene=H3C8
H4C13	H4 Clustered Histone 13	Protein Coding	26	GC06M066521	0.586096	https://www.genecards.org/cgi-bin/carddisp.pl?gene=H4C13
H4C4	H4 Clustered Histone 4	Protein Coding	26	GC06M066522	0.586096	https://www.genecards.org/cgi-bin/carddisp.pl?gene=H4C4
H4C6	H4 Clustered Histone 6	Protein Coding	26	GC06P084432	0.586096	https://www.genecards.org/cgi-bin/carddisp.pl?gene=H4C6
H2AC8	H2A Clustered Histone 8	Protein Coding	25	GC06P084420	0.586096	https://www.genecards.org/cgi-bin/carddisp.pl?gene=H2AC8
H2BC15	H2B Clustered Histone 15	Protein Coding	25	GC06P083551	0.586096	https://www.genecards.org/cgi-bin/carddisp.pl?gene=H2BC15
H2BC17	H2B Clustered Histone 17	Protein Coding	25	GC06P083558	0.586096	https://www.genecards.org/cgi-bin/carddisp.pl?gene=H2BC17
H2BC7	H2B Clustered Histone 7	Protein Coding	25	GC06P084426	0.586096	https://www.genecards.org/cgi-bin/carddisp.pl?gene=H2BC7
H2BC8	H2B Clustered Histone 8	Protein Coding	25	GC06M066512	0.586096	https://www.genecards.org/cgi-bin/carddisp.pl?gene=H2BC8
H2BU1	H2B.U Histone 1	Protein Coding	25	GC01P229321	0.586096	https://www.genecards.org/cgi-bin/carddisp.pl?gene=H2BU1
H3C15	H3 Clustered Histone 15	Protein Coding	25	GC01P150152	0.586096	https://www.genecards.org/cgi-bin/carddisp.pl?gene=H3C15
H3C13	H3 Clustered Histone 13	Protein Coding	24	GC01M152007	0.586096	https://www.genecards.org/cgi-bin/carddisp.pl?gene=H3C13
H4C15	H4 Clustered Histone 15	Protein Coding	24	GC01M152022	0.586096	https://www.genecards.org/cgi-bin/carddisp.pl?gene=H4C15
H2AB1	H2A.B Variant Histone 1	Protein Coding	21	GC0XP154885	0.586096	https://www.genecards.org/cgi-bin/carddisp.pl?gene=H2AB1
H2AC19	H2A Clustered Histone 19	Protein Coding	18	GC01P150153	0.586096	https://www.genecards.org/cgi-bin/carddisp.pl?gene=H2AC19
RNF103-CHMP3	RNF103-CHMP3 Readthrough	Protein Coding	18	GC02M086503	0.586096	https://www.genecards.org/cgi-bin/carddisp.pl?gene=RNF103-CHMP3
LOC102724334	Histone H2B Type F-S-Like	Protein Coding	6	GC21M005972	0.586096	https://www.genecards.org/cgi-bin/carddisp.pl?gene=LOC102724334
CAPN1	Calpain 1	Protein Coding	48	GC11P069958	0.579256	https://www.genecards.org/cgi-bin/carddisp.pl?gene=CAPN1
VIM	Vimentin	Protein Coding	48	GC10P017227	0.579256	https://www.genecards.org/cgi-bin/carddisp.pl?gene=VIM
JUN	Jun Proto-Oncogene, AP-1 Transcription Factor Subunit	Protein Coding	46	GC01M058780	0.579256	https://www.genecards.org/cgi-bin/carddisp.pl?gene=JUN
RIPK3	Receptor Interacting Serine/Threonine Kinase 3	Protein Coding	40	GC14M024336	0.579256	https://www.genecards.org/cgi-bin/carddisp.pl?gene=RIPK3
MIR139	MicroRNA 139	RNA Gene	21	GC11M072615	0.579256	https://www.genecards.org/cgi-bin/carddisp.pl?gene=MIR139
BRCC3	BRCA1/BRCA2-Containing Complex Subunit 3	Protein Coding	42	GC0XP155071	0.531237	https://www.genecards.org/cgi-bin/carddisp.pl?gene=BRCC3
BHLHE40	Basic Helix-Loop-Helix Family Member E40	Protein Coding	39	GC03P004980	0.531237	https://www.genecards.org/cgi-bin/carddisp.pl?gene=BHLHE40
BHLHE41	Basic Helix-Loop-Helix Family Member E41	Protein Coding	39	GC12M026120	0.531237	https://www.genecards.org/cgi-bin/carddisp.pl?gene=BHLHE41
ALK	ALK Receptor Tyrosine Kinase	Protein Coding	50	GC02M029190	0.468658	https://www.genecards.org/cgi-bin/carddisp.pl?gene=ALK
CSNK1A1	Casein Kinase 1 Alpha 1	Protein Coding	47	GC05M149492	0.468658	https://www.genecards.org/cgi-bin/carddisp.pl?gene=CSNK1A1
BIRC3	Baculoviral IAP Repeat Containing 3	Protein Coding	45	GC11P102317	0.468658	https://www.genecards.org/cgi-bin/carddisp.pl?gene=BIRC3
TFAP2A	Transcription Factor AP-2 Alpha	Protein Coding	45	GC06M010393	0.468658	https://www.genecards.org/cgi-bin/carddisp.pl?gene=TFAP2A
BIRC2	Baculoviral IAP Repeat Containing 2	Protein Coding	44	GC11P102347	0.468658	https://www.genecards.org/cgi-bin/carddisp.pl?gene=BIRC2
E2F4	E2F Transcription Factor 4	Protein Coding	43	GC16P067192	0.468658	https://www.genecards.org/cgi-bin/carddisp.pl?gene=E2F4
UBE2D2	Ubiquitin Conjugating Enzyme E2 D2	Protein Coding	42	GC05P139526	0.468658	https://www.genecards.org/cgi-bin/carddisp.pl?gene=UBE2D2
LY96	Lymphocyte Antigen 96	Protein Coding	41	GC08P073991	0.468658	https://www.genecards.org/cgi-bin/carddisp.pl?gene=LY96
GLMN	Glomulin, FKBP Associated Protein	Protein Coding	40	GC01M092246	0.468658	https://www.genecards.org/cgi-bin/carddisp.pl?gene=GLMN
SUGT1	SGT1 Homolog, MIS12 Kinetochore Complex Assembly Cochaperone	Protein Coding	36	GC13P052652	0.468658	https://www.genecards.org/cgi-bin/carddisp.pl?gene=SUGT1
IRGM	Immunity Related GTPase M	Protein Coding	35	GC05P150846	0.468658	https://www.genecards.org/cgi-bin/carddisp.pl?gene=IRGM
NLRP13	NLR Family Pyrin Domain Containing 13	Protein Coding	34	GC19M066424	0.468658	https://www.genecards.org/cgi-bin/carddisp.pl?gene=NLRP13
SCAF11	SR-Related CTD Associated Factor 11	Protein Coding	34	GC12M045919	0.468658	https://www.genecards.org/cgi-bin/carddisp.pl?gene=SCAF11
ADAMTS9-AS2	ADAMTS9 Antisense RNA 2	RNA Gene	18	GC03P064671	0.468658	https://www.genecards.org/cgi-bin/carddisp.pl?gene=ADAMTS9-AS2
NINJ1	Ninjurin 1	Protein Coding	40	GC09M093121	0.449122	https://www.genecards.org/cgi-bin/carddisp.pl?gene=NINJ1
TUBB6	Tubulin Beta 6 Class V	Protein Coding	40	GC18P012307	0.427319	https://www.genecards.org/cgi-bin/carddisp.pl?gene=TUBB6
MYD88	MYD88 Innate Immune Signal Transduction Adaptor	Protein Coding	48	GC03P038139	0.370069	https://www.genecards.org/cgi-bin/carddisp.pl?gene=MYD88
TLR8	Toll Like Receptor 8	Protein Coding	46	GC0XP012924	0.370069	https://www.genecards.org/cgi-bin/carddisp.pl?gene=TLR8
APAF1	Apoptotic Peptidase Activating Factor 1	Protein Coding	45	GC12P098645	0.370069	https://www.genecards.org/cgi-bin/carddisp.pl?gene=APAF1
NOS1	Nitric Oxide Synthase 1	Protein Coding	48	GC12M117208	0.317578	https://www.genecards.org/cgi-bin/carddisp.pl?gene=NOS1
NOS2	Nitric Oxide Synthase 2	Protein Coding	47	GC17M027756	0.317578	https://www.genecards.org/cgi-bin/carddisp.pl?gene=NOS2
PKN2	Protein Kinase N2	Protein Coding	43	GC01P088684	0.317578	https://www.genecards.org/cgi-bin/carddisp.pl?gene=PKN2
DPEP1	Dipeptidase 1	Protein Coding	41	GC16P089613	0.317578	https://www.genecards.org/cgi-bin/carddisp.pl?gene=DPEP1
CHMP1A	Charged Multivesicular Body Protein 1A	Protein Coding	39	GC16M089644	0.317578	https://www.genecards.org/cgi-bin/carddisp.pl?gene=CHMP1A
PYDC2	Pyrin Domain Containing 2	Protein Coding	22	GC03P191461	0.317578	https://www.genecards.org/cgi-bin/carddisp.pl?gene=PYDC2
MUC20	Mucin 20, Cell Surface Associated	Protein Coding	37	GC03P195720	0.30216	https://www.genecards.org/cgi-bin/carddisp.pl?gene=MUC20
ACE2	Angiotensin Converting Enzyme 2	Protein Coding	46	GC0XM015494	0.261678	https://www.genecards.org/cgi-bin/carddisp.pl?gene=ACE2
EGFR	Epidermal Growth Factor Receptor	Protein Coding	51	GC07P055019	0.21366	https://www.genecards.org/cgi-bin/carddisp.pl?gene=EGFR
AKT1	AKT Serine/Threonine Kinase 1	Protein Coding	50	GC14M104769	0.21366	https://www.genecards.org/cgi-bin/carddisp.pl?gene=AKT1
ATF6	Activating Transcription Factor 6	Protein Coding	45	GC01P161766	0.21366	https://www.genecards.org/cgi-bin/carddisp.pl?gene=ATF6
CASP9	Caspase 9	Protein Coding	45	GC01M015491	0.21366	https://www.genecards.org/cgi-bin/carddisp.pl?gene=CASP9
ORMDL3	ORMDL Sphingolipid Biosynthesis Regulator 3	Protein Coding	39	GC17M039921	0.21366	https://www.genecards.org/cgi-bin/carddisp.pl?gene=ORMDL3
POP1	POP1 Homolog, Ribonuclease P/MRP Subunit	Protein Coding	38	GC08P098117	0.21366	https://www.genecards.org/cgi-bin/carddisp.pl?gene=POP1
LINC00958	Long Intergenic Non-Protein Coding RNA 958	RNA Gene	17	GC11M012877	0.21366	https://www.genecards.org/cgi-bin/carddisp.pl?gene=LINC00958
MIR4306	MicroRNA 4306	RNA Gene	13	GC13P099643	0.21366	https://www.genecards.org/cgi-bin/carddisp.pl?gene=MIR4306
MDM2	MDM2 Proto-Oncogene	Protein Coding	51	GC12P068808	0.15108	https://www.genecards.org/cgi-bin/carddisp.pl?gene=MDM2
BTK	Bruton Tyrosine Kinase	Protein Coding	50	GC0XM101349	0.15108	https://www.genecards.org/cgi-bin/carddisp.pl?gene=BTK
BCL2	BCL2 Apoptosis Regulator	Protein Coding	48	GC18M063123	0.15108	https://www.genecards.org/cgi-bin/carddisp.pl?gene=BCL2
YWHAE	Tyrosine 3-Monooxygenase/Tryptophan 5-Monooxygenase Activation Protein Epsilon	Protein Coding	47	GC17M003080	0.15108	https://www.genecards.org/cgi-bin/carddisp.pl?gene=YWHAE
ANXA2	Annexin A2	Protein Coding	46	GC15M060347	0.15108	https://www.genecards.org/cgi-bin/carddisp.pl?gene=ANXA2
HSP90AA1	Heat Shock Protein 90 Alpha Family Class A Member 1	Protein Coding	46	GC14M102080	0.15108	https://www.genecards.org/cgi-bin/carddisp.pl?gene=HSP90AA1
HSP90AB1	Heat Shock Protein 90 Alpha Family Class B Member 1	Protein Coding	46	GC06P044246	0.15108	https://www.genecards.org/cgi-bin/carddisp.pl?gene=HSP90AB1
IL1RN	Interleukin 1 Receptor Antagonist	Protein Coding	46	GC02P122460	0.15108	https://www.genecards.org/cgi-bin/carddisp.pl?gene=IL1RN
RIPK1	Receptor Interacting Serine/Threonine Kinase 1	Protein Coding	46	GC06P003275	0.15108	https://www.genecards.org/cgi-bin/carddisp.pl?gene=RIPK1
IFIH1	Interferon Induced With Helicase C Domain 1	Protein Coding	45	GC02M162267	0.15108	https://www.genecards.org/cgi-bin/carddisp.pl?gene=IFIH1
IRAK3	Interleukin 1 Receptor Associated Kinase 3	Protein Coding	45	GC12P066278	0.15108	https://www.genecards.org/cgi-bin/carddisp.pl?gene=IRAK3
MELK	Maternal Embryonic Leucine Zipper Kinase	Protein Coding	45	GC09P036572	0.15108	https://www.genecards.org/cgi-bin/carddisp.pl?gene=MELK
NEDD4	NEDD4 E3 Ubiquitin Protein Ligase	Protein Coding	45	GC15M055826	0.15108	https://www.genecards.org/cgi-bin/carddisp.pl?gene=NEDD4
NFS1	NFS1 Cysteine Desulfurase	Protein Coding	45	GC20M035668	0.15108	https://www.genecards.org/cgi-bin/carddisp.pl?gene=NFS1
YWHAZ	Tyrosine 3-Monooxygenase/Tryptophan 5-Monooxygenase Activation Protein Zeta	Protein Coding	45	GC08M100917	0.15108	https://www.genecards.org/cgi-bin/carddisp.pl?gene=YWHAZ
BECN1	Beclin 1	Protein Coding	44	GC17M042810	0.15108	https://www.genecards.org/cgi-bin/carddisp.pl?gene=BECN1
CD14	CD14 Molecule	Protein Coding	44	GC05M140631	0.15108	https://www.genecards.org/cgi-bin/carddisp.pl?gene=CD14
CHI3L1	Chitinase 3 Like 1	Protein Coding	44	GC01M203148	0.15108	https://www.genecards.org/cgi-bin/carddisp.pl?gene=CHI3L1
STXBP2	Syntaxin Binding Protein 2	Protein Coding	44	GC19P007856	0.15108	https://www.genecards.org/cgi-bin/carddisp.pl?gene=STXBP2
TLR9	Toll Like Receptor 9	Protein Coding	44	GC03M052222	0.15108	https://www.genecards.org/cgi-bin/carddisp.pl?gene=TLR9
UBE2D3	Ubiquitin Conjugating Enzyme E2 D3	Protein Coding	44	GC04M102794	0.15108	https://www.genecards.org/cgi-bin/carddisp.pl?gene=UBE2D3
GSTO1	Glutathione S-Transferase Omega 1	Protein Coding	43	GC10P104235	0.15108	https://www.genecards.org/cgi-bin/carddisp.pl?gene=GSTO1
RAB5A	RAB5A, Member RAS Oncogene Family	Protein Coding	43	GC03P019948	0.15108	https://www.genecards.org/cgi-bin/carddisp.pl?gene=RAB5A
TNFSF13B	TNF Superfamily Member 13b	Protein Coding	43	GC13P108251	0.15108	https://www.genecards.org/cgi-bin/carddisp.pl?gene=TNFSF13B
ASIC1	Acid Sensing Ion Channel Subunit 1	Protein Coding	42	GC12P050057	0.15108	https://www.genecards.org/cgi-bin/carddisp.pl?gene=ASIC1
HUWE1	HECT, UBA And WWE Domain Containing E3 Ubiquitin Protein Ligase 1	Protein Coding	42	GC0XM053532	0.15108	https://www.genecards.org/cgi-bin/carddisp.pl?gene=HUWE1
LRPPRC	Leucine Rich Pentatricopeptide Repeat Containing	Protein Coding	42	GC02M043886	0.15108	https://www.genecards.org/cgi-bin/carddisp.pl?gene=LRPPRC
PANX1	Pannexin 1	Protein Coding	42	GC11P094128	0.15108	https://www.genecards.org/cgi-bin/carddisp.pl?gene=PANX1
PDCD6IP	Programmed Cell Death 6 Interacting Protein	Protein Coding	42	GC03P033798	0.15108	https://www.genecards.org/cgi-bin/carddisp.pl?gene=PDCD6IP
USP24	Ubiquitin Specific Peptidase 24	Protein Coding	42	GC01M055066	0.15108	https://www.genecards.org/cgi-bin/carddisp.pl?gene=USP24
ATG7	Autophagy Related 7	Protein Coding	41	GC03P012474	0.15108	https://www.genecards.org/cgi-bin/carddisp.pl?gene=ATG7
IL13	Interleukin 13	Protein Coding	41	GC05P132656	0.15108	https://www.genecards.org/cgi-bin/carddisp.pl?gene=IL13
CDC37	Cell Division Cycle 37, HSP90 Cochaperone	Protein Coding	40	GC19M010391	0.15108	https://www.genecards.org/cgi-bin/carddisp.pl?gene=CDC37
ERP44	Endoplasmic Reticulum Protein 44	Protein Coding	40	GC09M099979	0.15108	https://www.genecards.org/cgi-bin/carddisp.pl?gene=ERP44
IL18BP	Interleukin 18 Binding Protein	Protein Coding	40	GC11P071998	0.15108	https://www.genecards.org/cgi-bin/carddisp.pl?gene=IL18BP
TRPM2	Transient Receptor Potential Cation Channel Subfamily M Member 2	Protein Coding	40	GC21P044350	0.15108	https://www.genecards.org/cgi-bin/carddisp.pl?gene=TRPM2
VPS4B	Vacuolar Protein Sorting 4 Homolog B	Protein Coding	40	GC18M063389	0.15108	https://www.genecards.org/cgi-bin/carddisp.pl?gene=VPS4B
ATG3	Autophagy Related 3	Protein Coding	38	GC03M112532	0.15108	https://www.genecards.org/cgi-bin/carddisp.pl?gene=ATG3
BST2	Bone Marrow Stromal Cell Antigen 2	Protein Coding	38	GC19M017403	0.15108	https://www.genecards.org/cgi-bin/carddisp.pl?gene=BST2
IL13RA2	Interleukin 13 Receptor Subunit Alpha 2	Protein Coding	38	GC0XM115003	0.15108	https://www.genecards.org/cgi-bin/carddisp.pl?gene=IL13RA2
LYST	Lysosomal Trafficking Regulator	Protein Coding	38	GC01M235661	0.15108	https://www.genecards.org/cgi-bin/carddisp.pl?gene=LYST
STXBP3	Syntaxin Binding Protein 3	Protein Coding	38	GC01P108746	0.15108	https://www.genecards.org/cgi-bin/carddisp.pl?gene=STXBP3
GPER1	G Protein-Coupled Estrogen Receptor 1	Protein Coding	37	GC07P002054	0.15108	https://www.genecards.org/cgi-bin/carddisp.pl?gene=GPER1
NCR1	Natural Cytotoxicity Triggering Receptor 1	Protein Coding	37	GC19P067389	0.15108	https://www.genecards.org/cgi-bin/carddisp.pl?gene=NCR1
VPS28	VPS28 Subunit Of ESCRT-I	Protein Coding	37	GC08M145416	0.15108	https://www.genecards.org/cgi-bin/carddisp.pl?gene=VPS28
IL27	Interleukin 27	Protein Coding	36	GC16M036923	0.15108	https://www.genecards.org/cgi-bin/carddisp.pl?gene=IL27
CLEC5A	C-Type Lectin Domain Containing 5A	Protein Coding	34	GC07M141927	0.15108	https://www.genecards.org/cgi-bin/carddisp.pl?gene=CLEC5A
SEC22B	SEC22 Homolog B, Vesicle Trafficking Protein	Protein Coding	34	GC01M120150	0.15108	https://www.genecards.org/cgi-bin/carddisp.pl?gene=SEC22B
SIGLEC14	Sialic Acid Binding Ig Like Lectin 14	Protein Coding	33	GC19M066231	0.15108	https://www.genecards.org/cgi-bin/carddisp.pl?gene=SIGLEC14
CGAS	Cyclic GMP-AMP Synthase	Protein Coding	29	GC06M073414	0.15108	https://www.genecards.org/cgi-bin/carddisp.pl?gene=CGAS
MIR15A	MicroRNA 15a	RNA Gene	17	GC13M050049	0.15108	https://www.genecards.org/cgi-bin/carddisp.pl?gene=MIR15A
