# Supplementary material for: A Novel and Validated 8-Pyroptosis-Related Genes Based Risk Prediction Model for Diffuse Large B Cell Lymphoma
Source: Biomolecules. 2022 Dec 8;12(12):1835. doi: 10.3390/biom12121835 (PMC9775483; doi:10.3390/biom12121835)
Supplement: Supplementary file 1 [file biomolecules-12-01835-s001.zip › supplementary tables/Supplementary table S2 Results of Cox univariate regression of 24 prognostic pyroptosis related genes.xlsx]

## Sheet: Supplementary table 2 Results o
gene	HR	z	pvalue	lower	upper
GJA1	0.660753	-5.14796	2.63e-07	0.564317	0.773668
BIRC3	0.675757	-5.04948	4.43e-07	0.580395	0.786788
BIRC2	0.680253	-4.89646	9.76e-07	0.583031	0.793687
BAK1	1.51622	4.66451	3.09e-06	1.27294	1.806
IL18	0.687603	-4.6079	4.07e-06	0.586341	0.806355
ADORA3	1.463	4.41754	9.98e-06	1.23575	1.73205
NFS1	1.43214	4.36454	1.27e-05	1.21882	1.6828
AIM2	0.722629	-4.07437	4.61e-05	0.618084	0.844858
BSG	1.38874	4.06723	4.76e-05	1.18548	1.62686
PAK2	1.33323	4.01871	5.85e-05	1.15874	1.53399
YWHAE	1.35899	3.91918	8.89e-05	1.16572	1.58429
SCAF11	0.730988	-3.9062	9.38e-05	0.624635	0.855449
HTRA1	0.714449	-3.84264	0.000121716	0.60185	0.848114
TRIM21	1.3762	3.77725	0.000158572	1.16606	1.6242
IRF3	1.37174	3.7632	0.000167752	1.16353	1.61721
NFE2L2	0.736668	-3.72018	0.000199082	0.627111	0.865365
ABL1	1.37853	3.71888	0.000200111	1.16396	1.63265
RBBP7	0.736982	-3.69052	0.000223797	0.626708	0.866658
IFIH1	0.75421	-3.64089	0.0002717	0.647953	0.877891
FMR1	0.782329	-3.42516	0.000614433	0.679804	0.900315
ASIC1	1.30637	3.35821	0.000784478	1.1177	1.52689
CPTP	1.32482	3.35046	0.000806763	1.12382	1.56177
TP53	1.32091	3.34986	0.000808527	1.12241	1.55451
METTL3	1.35266	3.3152	0.000915763	1.13143	1.61714
