# Supplementary material for: A Novel and Validated 8-Pyroptosis-Related Genes Based Risk Prediction Model for Diffuse Large B Cell Lymphoma
Source: Biomolecules. 2022 Dec 8;12(12):1835. doi: 10.3390/biom12121835 (PMC9775483; doi:10.3390/biom12121835)
Supplement: Supplementary file 1 [file biomolecules-12-01835-s001.zip › supplementary tables/Supplementary table S3 List of GO pathway enrichment.txt]

Category	Term	Count	GeneRatio	PValue	Genes	ListTotal	PopHits	PopTotal	FoldEnrichment	Bonferroni	Benjamini	FDR
GOTERM_BP_DIRECT	GO:0042981~regulation of apoptotic process	7	29.16666667	2.93E-07	330, 25, 7157, 2697, 3661, 329, 5062	24	240	19308	23.46458333	1.92E-04	1.92E-04	1.90E-04
GOTERM_BP_DIRECT	GO:0043123~positive regulation of I-kappaB kinase/NF-kappaB signaling	6	25	2.69E-06	330, 25, 2697, 3661, 329, 6737	24	192	19308	25.140625	0.00175718	8.79E-04	8.70E-04
GOTERM_BP_DIRECT	GO:0006915~apoptotic process	8	33.33333333	4.63E-06	330, 9447, 7157, 2697, 578, 3661, 329, 5062	24	607	19308	10.6029654	0.003030738	0.001011778	0.001000965
GOTERM_BP_DIRECT	GO:0033209~tumor necrosis factor-mediated signaling pathway	4	16.66666667	3.72E-05	330, 9447, 7157, 329	24	55	19308	58.50909091	0.024072769	0.00602007	0.005955733
GOTERM_BP_DIRECT	GO:0034644~cellular response to UV	4	16.66666667	4.60E-05	7157, 578, 2332, 56339	24	59	19308	54.54237288	0.029652515	0.00602007	0.005955733
GOTERM_BP_DIRECT	GO:0045088~regulation of innate immune response	3	12.5	2.81E-04	330, 4780, 329	24	21	19308	114.9285714	0.168211989	0.028081961	0.027781848
GOTERM_BP_DIRECT	GO:0006974~cellular response to DNA damage stimulus	5	20.83333333	3.00E-04	25, 7157, 3661, 2332, 56339	24	278	19308	14.46942446	0.178483478	0.028081961	0.027781848
GOTERM_BP_DIRECT	GO:0038061~NIK/NF-kappaB signaling	3	12.5	3.69E-04	330, 329, 3606	24	24	19308	100.5625	0.214588094	0.030187806	0.029865188
GOTERM_BP_DIRECT	GO:0051726~regulation of cell cycle	5	20.83333333	5.36E-04	330, 25, 7157, 578, 329	24	324	19308	12.41512346	0.295958506	0.038980444	0.038563859
GOTERM_BP_DIRECT	GO:0007249~I-kappaB kinase/NF-kappaB signaling	3	12.5	0.002380071	330, 25, 329	24	61	19308	39.56557377	0.790032939	0.155894646	0.154228597
GOTERM_BP_DIRECT	GO:0071466~cellular response to xenobiotic stimulus	3	12.5	0.002697404	4780, 9447, 7157	24	65	19308	37.13076923	0.829528421	0.156280015	0.154609847
GOTERM_BP_DIRECT	GO:0035690~cellular response to drug	3	12.5	0.002863145	4780, 9447, 7157	24	67	19308	36.02238806	0.847112058	0.156280015	0.154609847
GOTERM_BP_DIRECT	GO:2000116~regulation of cysteine-type endopeptidase activity	2	8.333333333	0.003569578	330, 329	24	3	19308	536.3333333	0.903889456	0.167005237	0.165220449
GOTERM_BP_DIRECT	GO:0039535~regulation of RIG-I signaling pathway	2	8.333333333	0.003569578	330, 329	24	3	19308	536.3333333	0.903889456	0.167005237	0.165220449
GOTERM_BP_DIRECT	GO:0098586~cellular response to virus	3	12.5	0.004668523	64135, 3661, 2332	24	86	19308	28.06395349	0.953348162	0.194617577	0.192537694
GOTERM_BP_DIRECT	GO:0039530~MDA-5 signaling pathway	2	8.333333333	0.004756726	64135, 3661	24	4	19308	402.25	0.955979034	0.194617577	0.192537694
GOTERM_BP_DIRECT	GO:0032088~negative regulation of NF-kappaB transcription factor activity	3	12.5	0.005323653	9447, 6737, 140	24	92	19308	26.23369565	0.969690912	0.194617577	0.192537694
GOTERM_BP_DIRECT	GO:0050731~positive regulation of peptidyl-tyrosine phosphorylation	3	12.5	0.005666194	25, 7157, 5062	24	95	19308	25.40526316	0.975812308	0.194617577	0.192537694
GOTERM_BP_DIRECT	GO:0030512~negative regulation of transforming growth factor beta receptor signaling pathway	3	12.5	0.005900054	7157, 5654, 5931	24	97	19308	24.8814433	0.979266005	0.194617577	0.192537694
GOTERM_BP_DIRECT	GO:0070424~regulation of nucleotide-binding oligomerization domain containing signaling pathway	2	8.333333333	0.005942521	330, 329	24	5	19308	321.8	0.979838144	0.194617577	0.192537694
GOTERM_BP_DIRECT	GO:0043065~positive regulation of apoptotic process	4	16.66666667	0.006686781	25, 7157, 578, 5654	24	328	19308	9.81097561	0.987655576	0.20296358	0.200794504
GOTERM_BP_DIRECT	GO:0050727~regulation of inflammatory response	3	12.5	0.007006283	330, 3661, 329	24	106	19308	22.76886792	0.990000968	0.20296358	0.200794504
GOTERM_BP_DIRECT	GO:0061419~positive regulation of transcription from RNA polymerase II promoter in response to hypoxia	2	8.333333333	0.007126965	4780, 7157	24	6	19308	268.1666667	0.990766127	0.20296358	0.200794504
GOTERM_BP_DIRECT	GO:0034121~regulation of toll-like receptor signaling pathway	2	8.333333333	0.008310059	330, 329	24	7	19308	229.8571429	0.995771175	0.217723556	0.215396739
GOTERM_BP_DIRECT	GO:0060544~regulation of necroptotic process	2	8.333333333	0.008310059	330, 329	24	7	19308	229.8571429	0.995771175	0.217723556	0.215396739
GOTERM_BP_DIRECT	GO:0036003~positive regulation of transcription from RNA polymerase II promoter in response to stress	2	8.333333333	0.009491805	4780, 7157	24	8	19308	201.125	0.998063409	0.239120467	0.236564981
GOTERM_BP_DIRECT	GO:0030308~negative regulation of cell growth	3	12.5	0.009921813	7157, 2697, 5931	24	127	19308	19.00393701	0.998542805	0.240695828	0.238123506
GOTERM_BP_DIRECT	GO:0006954~inflammatory response	4	16.66666667	0.012441833	4780, 9447, 140, 3606	24	412	19308	7.810679612	0.99972549	0.266686619	0.263836533
GOTERM_BP_DIRECT	GO:0008104~protein localization	3	12.5	0.012947764	7157, 2697, 7531	24	146	19308	16.53082192	0.999803759	0.266686619	0.263836533
GOTERM_BP_DIRECT	GO:1902036~regulation of hematopoietic stem cell differentiation	2	8.333333333	0.013028965	25, 56339	24	11	19308	146.2727273	0.999814054	0.266686619	0.263836533
GOTERM_BP_DIRECT	GO:0009268~response to pH	2	8.333333333	0.013028965	2697, 41	24	11	19308	146.2727273	0.999814054	0.266686619	0.263836533
GOTERM_BP_DIRECT	GO:0070242~thymocyte apoptotic process	2	8.333333333	0.013028965	7157, 578	24	11	19308	146.2727273	0.999814054	0.266686619	0.263836533
GOTERM_BP_DIRECT	GO:0051092~positive regulation of NF-kappaB transcription factor activity	3	12.5	0.015403383	9447, 6737, 3606	24	160	19308	15.084375	0.999961611	0.305733816	0.302466432
GOTERM_BP_DIRECT	GO:0045580~regulation of T cell differentiation	2	8.333333333	0.01655404	25, 56339	24	14	19308	114.9285714	0.999982152	0.318908717	0.315500532
GOTERM_BP_DIRECT	GO:0046598~positive regulation of viral entry into host cell	2	8.333333333	0.017726387	682, 6737	24	15	19308	107.2666667	0.999991829	0.33173667	0.328191393
GOTERM_BP_DIRECT	GO:0070266~necroptotic process	2	8.333333333	0.018897397	7157, 329	24	16	19308	100.5625	0.999996259	0.343827636	0.340153142
GOTERM_BP_DIRECT	GO:0071360~cellular response to exogenous dsRNA	2	8.333333333	0.02240242	64135, 3661	24	19	19308	84.68421053	0.999999641	0.396583379	0.392345083
GOTERM_BP_DIRECT	GO:0043066~negative regulation of apoptotic process	4	16.66666667	0.023747127	330, 7157, 329, 5062	24	526	19308	6.117870722	0.999999854	0.409325474	0.404951004
GOTERM_BP_DIRECT	GO:0060546~negative regulation of necroptotic process	2	8.333333333	0.024732444	330, 329	24	21	19308	76.61904762	0.999999925	0.415378232	0.410939076
GOTERM_BP_DIRECT	GO:0001836~release of cytochrome c from mitochondria	2	8.333333333	0.025895464	7157, 578	24	22	19308	73.13636364	0.999999966	0.424038218	0.419506512
GOTERM_BP_DIRECT	GO:0006397~mRNA processing	3	12.5	0.027941893	9169, 2332, 56339	24	220	19308	10.97045455	0.999999991	0.446388772	0.441618205
GOTERM_BP_DIRECT	GO:0032727~positive regulation of interferon-alpha production	2	8.333333333	0.030534289	64135, 3661	24	26	19308	61.88461538	0.999999998	0.473108244	0.468052126
GOTERM_BP_DIRECT	GO:0051607~defense response to virus	3	12.5	0.031059015	64135, 9447, 3661	24	233	19308	10.3583691	0.999999999	0.473108244	0.468052126
GOTERM_BP_DIRECT	GO:0090200~positive regulation of release of cytochrome c from mitochondria	2	8.333333333	0.03284577	7157, 578	24	28	19308	57.46428571	1	0.473823274	0.468759514
GOTERM_BP_DIRECT	GO:0045087~innate immune response	4	16.66666667	0.033174385	64135, 9447, 6737, 56339	24	599	19308	5.372287145	1	0.473823274	0.468759514
GOTERM_BP_DIRECT	GO:0046697~decidualization	2	8.333333333	0.033999533	682, 2697	24	29	19308	55.48275862	1	0.473823274	0.468759514
GOTERM_BP_DIRECT	GO:0010332~response to gamma radiation	2	8.333333333	0.033999533	7157, 578	24	29	19308	55.48275862	1	0.473823274	0.468759514
GOTERM_BP_DIRECT	GO:2000379~positive regulation of reactive oxygen species metabolic process	2	8.333333333	0.040894511	4780, 7157	24	35	19308	45.97142857	1	0.535718095	0.529992864
GOTERM_BP_DIRECT	GO:0008306~associative learning	2	8.333333333	0.040894511	25, 41	24	35	19308	45.97142857	1	0.535718095	0.529992864
GOTERM_BP_DIRECT	GO:0070059~intrinsic apoptotic signaling pathway in response to endoplasmic reticulum stress	2	8.333333333	0.040894511	7157, 578	24	35	19308	45.97142857	1	0.535718095	0.529992864
GOTERM_BP_DIRECT	GO:2000352~negative regulation of endothelial cell apoptotic process	2	8.333333333	0.042039088	25, 4780	24	36	19308	44.69444444	1	0.539913774	0.534143703
GOTERM_BP_DIRECT	GO:0045907~positive regulation of vasoconstriction	2	8.333333333	0.044324323	25, 2697	24	38	19308	42.34210526	1	0.551473416	0.545579807
GOTERM_BP_DIRECT	GO:0001890~placenta development	2	8.333333333	0.045464984	5654, 329	24	39	19308	41.25641026	1	0.551473416	0.545579807
GOTERM_BP_DIRECT	GO:0031663~lipopolysaccharide-mediated signaling pathway	2	8.333333333	0.045464984	3661, 3606	24	39	19308	41.25641026	1	0.551473416	0.545579807
GOTERM_BP_DIRECT	GO:0032728~positive regulation of interferon-beta production	2	8.333333333	0.048879159	64135, 3661	24	42	19308	38.30952381	1	0.582106349	0.575885365
GOTERM_BP_DIRECT	GO:0007166~cell surface receptor signaling pathway	3	12.5	0.050602181	330, 682, 329	24	305	19308	7.913114754	1	0.591864799	0.585539526
GOTERM_BP_DIRECT	GO:0045944~positive regulation of transcription from RNA polymerase II promoter	5	20.83333333	0.051600642	25, 4780, 7157, 3661, 3606	24	1204	19308	3.340946844	1	0.59295475	0.586617829
GOTERM_BP_DIRECT	GO:0045893~positive regulation of transcription, DNA-templated	4	16.66666667	0.05343565	7157, 329, 5931, 6737	24	725	19308	4.43862069	1	0.603454325	0.597005195
GOTERM_BP_DIRECT	GO:0051591~response to cAMP	2	8.333333333	0.054543508	682, 329	24	47	19308	34.23404255	1	0.605525391	0.599054127
GOTERM_BP_DIRECT	GO:0008630~intrinsic apoptotic signaling pathway in response to DNA damage	2	8.333333333	0.057926615	25, 578	24	50	19308	32.18	1	0.632365543	0.625607438
GOTERM_BP_DIRECT	GO:0007165~signal transduction	5	20.83333333	0.060215893	2697, 7531, 41, 140, 5062	24	1267	19308	3.174822415	1	0.646580487	0.639670466
GOTERM_BP_DIRECT	GO:0090398~cellular senescence	2	8.333333333	0.062419414	25, 7157	24	54	19308	29.7962963	1	0.648963751	0.642028261
GOTERM_BP_DIRECT	GO:0042149~cellular response to glucose starvation	2	8.333333333	0.062419414	4780, 7157	24	54	19308	29.7962963	1	0.648963751	0.642028261
GOTERM_BP_DIRECT	GO:0071407~cellular response to organic cyclic compound	2	8.333333333	0.063539408	3606, 5062	24	55	19308	29.25454545	1	0.650286125	0.643336503
GOTERM_BP_DIRECT	GO:0043434~response to peptide hormone	2	8.333333333	0.064658121	682, 2697	24	56	19308	28.73214286	1	0.651554915	0.644591732
GOTERM_BP_DIRECT	GO:0030155~regulation of cell adhesion	2	8.333333333	0.070232541	25, 3606	24	61	19308	26.37704918	1	0.688329441	0.680973249
GOTERM_BP_DIRECT	GO:0030514~negative regulation of BMP signaling pathway	2	8.333333333	0.071343606	25, 5654	24	62	19308	25.9516129	1	0.688329441	0.680973249
GOTERM_BP_DIRECT	GO:0043525~positive regulation of neuron apoptotic process	2	8.333333333	0.0724534	25, 7157	24	63	19308	25.53968254	1	0.688329441	0.680973249
GOTERM_BP_DIRECT	GO:0034613~cellular protein localization	2	8.333333333	0.073561925	7157, 2697	24	64	19308	25.140625	1	0.688329441	0.680973249
GOTERM_BP_DIRECT	GO:0002931~response to ischemia	2	8.333333333	0.073561925	7157, 2697	24	64	19308	25.140625	1	0.688329441	0.680973249
GOTERM_BP_DIRECT	GO:0010595~positive regulation of endothelial cell migration	2	8.333333333	0.077983368	682, 25	24	68	19308	23.66176471	1	0.709603407	0.70201986
GOTERM_BP_DIRECT	GO:0071560~cellular response to transforming growth factor beta stimulus	2	8.333333333	0.079085571	25, 5062	24	69	19308	23.31884058	1	0.709603407	0.70201986
GOTERM_BP_DIRECT	GO:0043154~negative regulation of cysteine-type endopeptidase activity involved in apoptotic process	2	8.333333333	0.079085571	330, 329	24	69	19308	23.31884058	1	0.709603407	0.70201986
GOTERM_BP_DIRECT	GO:0070301~cellular response to hydrogen peroxide	2	8.333333333	0.084577707	25, 4780	24	74	19308	21.74324324	1	0.748626997	0.740626403
GOTERM_BP_DIRECT	GO:0031398~positive regulation of protein ubiquitination	2	8.333333333	0.088948844	330, 329	24	78	19308	20.62820513	1	0.775989743	0.767696723
GOTERM_BP_DIRECT	GO:0032729~positive regulation of interferon-gamma production	2	8.333333333	0.090038505	25, 3606	24	79	19308	20.36708861	1	0.775989743	0.767696723
GOTERM_BP_DIRECT	GO:0045727~positive regulation of translation	2	8.333333333	0.095468135	2332, 56339	24	84	19308	19.1547619	1	0.812099073	0.803420152
GOTERM_BP_DIRECT	GO:0071260~cellular response to mechanical stimulus	2	8.333333333	0.098711024	2697, 578	24	87	19308	18.49425287	1	0.828919498	0.820060816
