# Supplementary material for: A Novel and Validated 8-Pyroptosis-Related Genes Based Risk Prediction Model for Diffuse Large B Cell Lymphoma
Source: Biomolecules. 2022 Dec 8;12(12):1835. doi: 10.3390/biom12121835 (PMC9775483; doi:10.3390/biom12121835)
Supplement: Supplementary file 1 [file biomolecules-12-01835-s001.zip › supplementary tables/Supplementary table S4 List of KEGG pathway enrichment.txt]

Term	Count	GeneRatio	PValue	Genes	ListTotal	PopHits	PopTotal	FoldEnrichment	Bonferroni	Benjamini	FDR
hsa04621:NOD-like receptor signaling pathway	6	25	1.97E-05	330, 9447, 7531, 3661, 329, 3606	17	184	8164	15.65984655	0.001964326	0.001966239	0.001671303
hsa01524:Platinum drug resistance	4	16.66666667	3.53E-04	330, 7157, 578, 329	17	73	8164	26.31426269	0.034722777	0.017666848	0.015016821
hsa05222:Small cell lung cancer	4	16.66666667	6.97E-04	330, 7157, 578, 329	17	92	8164	20.8797954	0.067384626	0.023246027	0.019759123
hsa04215:Apoptosis - multiple species	3	12.5	0.001726014	330, 578, 329	17	32	8164	45.02205882	0.158652492	0.032845086	0.027918323
hsa05168:Herpes simplex virus 1 infection	6	25	0.002004818	330, 64135, 7157, 578, 3661, 329	17	495	8164	5.821033868	0.18182825	0.032845086	0.027918323
hsa04210:Apoptosis	4	16.66666667	0.002160191	330, 7157, 578, 329	17	136	8164	14.12456747	0.194468344	0.032845086	0.027918323
hsa05162:Measles	4	16.66666667	0.002299156	64135, 7157, 578, 3661	17	139	8164	13.81972069	0.205609649	0.032845086	0.027918323
hsa05200:Pathways in cancer	6	25	0.002734664	330, 25, 4780, 7157, 578, 329	17	531	8164	5.426387504	0.239547014	0.034183298	0.029055804
hsa05160:Hepatitis C	4	16.66666667	0.003250456	7157, 7531, 578, 3661	17	157	8164	12.23529412	0.277888031	0.036116183	0.030698756
hsa05164:Influenza A	4	16.66666667	0.004136513	64135, 578, 3661, 3606	17	171	8164	11.23357413	0.339335573	0.041365134	0.035160364
hsa05202:Transcriptional misregulation in cancer	4	16.66666667	0.005804213	330, 7157, 578, 329	17	193	8164	9.953063091	0.441283077	0.048358679	0.041104877
hsa05130:Pathogenic Escherichia coli infection	4	16.66666667	0.006145059	25, 578, 3606, 5062	17	197	8164	9.750970439	0.46011642	0.048358679	0.041104877
hsa04623:Cytosolic DNA-sensing pathway	3	12.5	0.006559905	9447, 3661, 3606	17	63	8164	22.86834734	0.482192423	0.048358679	0.041104877
hsa05203:Viral carcinogenesis	4	16.66666667	0.006770215	7157, 7531, 578, 3661	17	204	8164	9.416378316	0.49304026	0.048358679	0.041104877
hsa05417:Lipid and atherosclerosis	4	16.66666667	0.007827616	4780, 7157, 3661, 3606	17	215	8164	8.934610123	0.544263873	0.05218411	0.044356493
hsa05220:Chronic myeloid leukemia	3	12.5	0.009431999	25, 7157, 578	17	76	8164	18.95665635	0.612359211	0.058949992	0.050107493
hsa05132:Salmonella infection	4	16.66666667	0.011696072	330, 578, 329, 3606	17	249	8164	7.714623199	0.691644171	0.068800421	0.058480358
hsa04722:Neurotrophin signaling pathway	3	12.5	0.022125989	25, 7157, 7531	17	119	8164	12.10677212	0.893269048	0.122922163	0.104483839
hsa04110:Cell cycle	3	12.5	0.024620639	25, 7157, 7531	17	126	8164	11.43417367	0.917328436	0.129582313	0.110144966
hsa04390:Hippo signaling pathway	3	12.5	0.036962432	330, 7531, 329	17	157	8164	9.176470588	0.976862154	0.184812159	0.157090335
hsa05161:Hepatitis B	3	12.5	0.039139482	64135, 7157, 3661	17	162	8164	8.893246187	0.981548365	0.186378485	0.158421712
hsa05225:Hepatocellular carcinoma	3	12.5	0.041816382	4780, 7157, 578	17	168	8164	8.575630252	0.986040363	0.190074466	0.161563296
hsa05167:Kaposi sarcoma-associated herpesvirus infection	3	12.5	0.054186962	7157, 578, 3661	17	194	8164	7.426318981	0.996193467	0.232923777	0.19798521
hsa04510:Focal adhesion	3	12.5	0.057719626	330, 329, 5062	17	201	8164	7.167690957	0.997381729	0.232923777	0.19798521
hsa05169:Epstein-Barr virus infection	3	12.5	0.058230944	7157, 578, 3661	17	202	8164	7.132207338	0.997520057	0.232923777	0.19798521
hsa05170:Human immunodeficiency virus 1 infection	3	12.5	0.063433115	578, 3661, 5062	17	212	8164	6.795782464	0.998574787	0.243973518	0.20737749
hsa05216:Thyroid cancer	2	8.333333333	0.070162366	7157, 578	17	37	8164	25.95866455	0.999307034	0.25153244	0.213802574
hsa05163:Human cytomegalovirus infection	3	12.5	0.070429083	7157, 578, 3661	17	225	8164	6.403137255	0.999326632	0.25153244	0.213802574
hsa05131:Shigellosis	3	12.5	0.082827837	7157, 3661, 3606	17	247	8164	5.832817337	0.999824173	0.285613231	0.242771247
