# Supplementary material for: A Novel and Validated 8-Pyroptosis-Related Genes Based Risk Prediction Model for Diffuse Large B Cell Lymphoma
Source: Biomolecules. 2022 Dec 8;12(12):1835. doi: 10.3390/biom12121835 (PMC9775483; doi:10.3390/biom12121835)
Supplement: Supplementary file 1 [file biomolecules-12-01835-s001.zip › supplementary tables/Supplementary table S5 Coefficient of genes in lasso regression model.xlsx]

## Sheet: lasso coefficient
gene	coef	hr	low.ci	upp.ci
HTRA1	-0.349596	0.714449	0.60185	0.848114
RBBP7	-0.230031	0.736982	0.626708	0.866658
NFE2L2	-0.172501	0.736668	0.627111	0.865365
SCAF11	-0.0178575	0.730988	0.624635	0.855449
ABL1	0.048372	1.37853	1.16396	1.63265
PAK2	0.145109	1.33323	1.15874	1.53399
CPTP	0.159731	1.32482	1.12382	1.56177
ADORA3	0.213698	1.463	1.23575	1.73205
