# Supplementary material for: A Novel and Validated 8-Pyroptosis-Related Genes Based Risk Prediction Model for Diffuse Large B Cell Lymphoma
Source: Biomolecules. 2022 Dec 8;12(12):1835. doi: 10.3390/biom12121835 (PMC9775483; doi:10.3390/biom12121835)
Supplement: Supplementary file 1 [file biomolecules-12-01835-s001.zip › supplementary tables/Supplementary table S6 Patients id of IHC images obtained from HPA database.xlsx]

## Sheet: Sheet1
Cancer/Genes	HTRA1	RBBP7	NFE2L2	SCAF11	ABL1	PAK2	CPTP
Colorectal cancer	4094	2948	1898	2948	2948	693	4094
Breast cancer	4229	1775	2083	1916	2174	1939	4193
Prostate cancer	2812	4989	1052	3984	3563	2830	4341
Lung cancer	2577	1765	2231	2354	3052	1765	4887
Non-Hodgkin's lymphoma	1737	2731	1598	3078	2751	3010	332
