# Supplementary material for: A Novel and Validated 8-Pyroptosis-Related Genes Based Risk Prediction Model for Diffuse Large B Cell Lymphoma
Source: Biomolecules. 2022 Dec 8;12(12):1835. doi: 10.3390/biom12121835 (PMC9775483; doi:10.3390/biom12121835)
Supplement: Supplementary file 1 [file biomolecules-12-01835-s001.zip › supplementary tables/Supplementary table S7 Results of protein-protein interaction between 8 PRGs and master genes of DLBCL.xlsx]

## Sheet: string_interactions
node1	node2	node1_string_id	node2_string_id	neighborhood_on_chromosome	gene_fusion	phylogenetic_cooccurrence	homology	coexpression	experimentally_determined_interaction	database_annotated	automated_textmining	combined_score
ABL1	CCND1	9606.ENSP00000361423	9606.ENSP00000227507	0	0	0	0	0.07	0	0.9	0.505	0.949
ABL1	KRAS	9606.ENSP00000361423	9606.ENSP00000256078	0	0	0	0	0	0.14	0	0.569	0.614
ABL1	STAT3	9606.ENSP00000361423	9606.ENSP00000264657	0	0	0	0	0	0.14	0	0.52	0.57
ABL1	TP53	9606.ENSP00000361423	9606.ENSP00000269305	0	0	0	0	0	0.47	0	0.981	0.99
ABL1	ATM	9606.ENSP00000361423	9606.ENSP00000278616	0	0	0	0	0	0.875	0.9	0.946	0.999
ABL1	KIT	9606.ENSP00000361423	9606.ENSP00000288135	0	0	0	0.598	0	0.339	0	0.751	0.536
ABL1	PAK2	9606.ENSP00000361423	9606.ENSP00000314067	0	0	0	0.585	0.064	0.296	0	0.368	0.41
ABL1	PTEN	9606.ENSP00000361423	9606.ENSP00000361021	0	0	0	0	0.062	0.111	0	0.606	0.643
ABL1	BCL6	9606.ENSP00000361423	9606.ENSP00000384371	0	0	0	0	0.055	0.067	0	0.385	0.41
ABL1	PTPRC	9606.ENSP00000361423	9606.ENSP00000411355	0	0	0	0	0.062	0.245	0	0.466	0.588
ABL1	MYC	9606.ENSP00000361423	9606.ENSP00000479618	0	0	0	0	0.074	0.056	0	0.664	0.68
ABL1	CDKN2A	9606.ENSP00000361423	9606.ENSP00000418915	0	0	0	0	0	0.12	0.9	0.606	0.962
ADA	ADORA3	9606.ENSP00000361965	9606.ENSP00000358730	0	0	0	0	0	0.056	0	0.908	0.909
ADORA3	ADA	9606.ENSP00000358730	9606.ENSP00000361965	0	0	0	0	0	0.056	0	0.908	0.909
ALK	CCND1	9606.ENSP00000373700	9606.ENSP00000227507	0	0	0	0	0	0	0	0.528	0.528
ALK	KRAS	9606.ENSP00000373700	9606.ENSP00000256078	0	0	0	0	0	0.14	0.8	0.884	0.978
ALK	CDH1	9606.ENSP00000373700	9606.ENSP00000261769	0	0	0	0	0	0.057	0	0.421	0.43
ALK	STAT3	9606.ENSP00000373700	9606.ENSP00000264657	0	0	0	0	0	0.345	0	0.619	0.74
ALK	TP53	9606.ENSP00000373700	9606.ENSP00000269305	0	0	0	0	0	0.056	0	0.71	0.714
ALK	ATM	9606.ENSP00000373700	9606.ENSP00000278616	0	0	0	0	0	0.056	0	0.524	0.531
ALK	KIT	9606.ENSP00000373700	9606.ENSP00000288135	0	0	0	0.588	0.062	0.392	0	0.71	0.576
ALK	PTEN	9606.ENSP00000373700	9606.ENSP00000361021	0	0	0	0	0	0.111	0	0.687	0.71
ALK	PTPRC	9606.ENSP00000373700	9606.ENSP00000411355	0	0	0	0	0.062	0.078	0	0.469	0.5
ALK	BCL6	9606.ENSP00000373700	9606.ENSP00000384371	0	0	0	0	0.055	0.067	0	0.503	0.523
ALK	MYC	9606.ENSP00000373700	9606.ENSP00000479618	0	0	0	0	0.051	0.056	0	0.601	0.611
ALK	CDKN2A	9606.ENSP00000373700	9606.ENSP00000418915	0	0	0	0	0	0.12	0	0.605	0.637
ALK	JAK3	9606.ENSP00000373700	9606.ENSP00000391676	0	0	0	0.555	0.064	0.486	0.8	0.595	0.922
ATM	CCND1	9606.ENSP00000278616	9606.ENSP00000227507	0	0	0	0	0	0	0	0.711	0.712
ATM	KRAS	9606.ENSP00000278616	9606.ENSP00000256078	0	0	0	0	0.065	0.083	0	0.664	0.686
ATM	CDH1	9606.ENSP00000278616	9606.ENSP00000261769	0	0	0	0	0	0	0	0.459	0.459
ATM	STAT3	9606.ENSP00000278616	9606.ENSP00000264657	0	0	0	0	0	0	0	0.51	0.51
ATM	TP53	9606.ENSP00000278616	9606.ENSP00000269305	0	0	0	0	0	0.915	0.9	0.989	0.999
ATM	PTPRC	9606.ENSP00000278616	9606.ENSP00000411355	0	0	0	0	0.076	0	0	0.38	0.402
ATM	RAG2	9606.ENSP00000278616	9606.ENSP00000478672	0	0	0	0	0	0	0	0.452	0.452
ATM	RAG1	9606.ENSP00000278616	9606.ENSP00000299440	0	0	0	0	0	0	0	0.459	0.459
ATM	NFE2L2	9606.ENSP00000278616	9606.ENSP00000380252	0	0	0	0	0	0.192	0	0.37	0.469
ATM	JAK3	9606.ENSP00000278616	9606.ENSP00000391676	0	0	0	0	0.049	0.056	0	0.461	0.473
ATM	KIT	9606.ENSP00000278616	9606.ENSP00000288135	0	0	0	0	0.054	0	0	0.517	0.523
ATM	ALK	9606.ENSP00000278616	9606.ENSP00000373700	0	0	0	0	0	0.056	0	0.524	0.531
ATM	MYC	9606.ENSP00000278616	9606.ENSP00000479618	0	0	0	0	0	0.108	0	0.692	0.714
ATM	CDKN2A	9606.ENSP00000278616	9606.ENSP00000418915	0	0	0	0	0.051	0.058	0	0.742	0.75
ATM	PTEN	9606.ENSP00000278616	9606.ENSP00000361021	0	0	0	0	0.065	0	0	0.887	0.89
ATM	ABL1	9606.ENSP00000278616	9606.ENSP00000361423	0	0	0	0	0	0.875	0.9	0.946	0.999
BCL10	BCL6	9606.ENSP00000359612	9606.ENSP00000384371	0	0	0	0	0	0	0	0.465	0.465
BCL2	CCND1	9606.ENSP00000381185	9606.ENSP00000227507	0	0	0	0	0	0	0	0.443	0.443
BCL2	KRAS	9606.ENSP00000381185	9606.ENSP00000256078	0	0	0	0	0	0.47	0	0.199	0.558
BCL2	STAT3	9606.ENSP00000381185	9606.ENSP00000264657	0	0	0	0	0	0.153	0.9	0.307	0.936
BCL2	TP53	9606.ENSP00000381185	9606.ENSP00000269305	0	0	0	0	0.051	0.884	0.9	0.628	0.995
BCL2	MYC	9606.ENSP00000381185	9606.ENSP00000479618	0	0	0	0	0	0.327	0	0.407	0.584
BCL2	JAK3	9606.ENSP00000381185	9606.ENSP00000391676	0	0	0	0	0	0	0.9	0.046	0.9
BCL6	CCND1	9606.ENSP00000384371	9606.ENSP00000227507	0	0	0	0	0	0.056	0.9	0.666	0.965
BCL6	STAT3	9606.ENSP00000384371	9606.ENSP00000264657	0	0	0	0	0	0.285	0.9	0.729	0.979
BCL6	TP53	9606.ENSP00000384371	9606.ENSP00000269305	0	0	0	0	0	0.282	0.9	0.656	0.973
BCL6	KIT	9606.ENSP00000384371	9606.ENSP00000288135	0	0	0	0	0	0.061	0	0.391	0.403
BCL6	RAG1	9606.ENSP00000384371	9606.ENSP00000299440	0	0	0	0	0	0.058	0	0.391	0.401
BCL6	BCL10	9606.ENSP00000384371	9606.ENSP00000359612	0	0	0	0	0	0	0	0.465	0.465
BCL6	PTEN	9606.ENSP00000384371	9606.ENSP00000361021	0	0	0	0	0.062	0.059	0	0.464	0.486
BCL6	ABL1	9606.ENSP00000384371	9606.ENSP00000361423	0	0	0	0	0.055	0.067	0	0.385	0.41
BCL6	ALK	9606.ENSP00000384371	9606.ENSP00000373700	0	0	0	0	0.055	0.067	0	0.503	0.523
BCL6	CDKN2A	9606.ENSP00000384371	9606.ENSP00000418915	0	0	0	0	0.049	0.078	0	0.469	0.493
BCL6	PTPRC	9606.ENSP00000384371	9606.ENSP00000411355	0	0	0	0	0	0.057	0.9	0.681	0.967
BCL6	MYC	9606.ENSP00000384371	9606.ENSP00000479618	0	0	0	0	0	0.058	0.9	0.763	0.975
BRAF	CCND1	9606.ENSP00000288602	9606.ENSP00000227507	0	0	0	0	0.051	0	0	0.406	0.412
BRAF	KRAS	9606.ENSP00000288602	9606.ENSP00000256078	0	0	0	0	0.065	0.933	0.9	0.859	0.999
BRAF	TP53	9606.ENSP00000288602	9606.ENSP00000269305	0	0	0	0	0	0.056	0	0.591	0.598
BRAF	MYC	9606.ENSP00000288602	9606.ENSP00000479618	0	0	0	0	0.051	0.056	0	0.391	0.406
BRAF	CDKN2A	9606.ENSP00000288602	9606.ENSP00000418915	0	0	0	0	0	0.12	0	0.468	0.511
BRAF	PTEN	9606.ENSP00000288602	9606.ENSP00000361021	0	0	0	0	0.072	0.225	0	0.768	0.819
BRAF	PAK2	9606.ENSP00000288602	9606.ENSP00000314067	0	0	0	0.607	0	0.161	0.9	0.145	0.916
CCND1	BRAF	9606.ENSP00000227507	9606.ENSP00000288602	0	0	0	0	0.051	0	0	0.406	0.412
CCND1	BCL2	9606.ENSP00000227507	9606.ENSP00000381185	0	0	0	0	0	0	0	0.443	0.443
CCND1	RAG1	9606.ENSP00000227507	9606.ENSP00000299440	0	0	0	0	0	0	0	0.447	0.447
CCND1	NFE2L2	9606.ENSP00000227507	9606.ENSP00000380252	0	0	0	0	0	0	0	0.457	0.457
CCND1	PTPRC	9606.ENSP00000227507	9606.ENSP00000411355	0	0	0	0	0	0	0	0.469	0.469
CCND1	ALK	9606.ENSP00000227507	9606.ENSP00000373700	0	0	0	0	0	0	0	0.528	0.528
CCND1	KIT	9606.ENSP00000227507	9606.ENSP00000288135	0	0	0	0	0.049	0	0	0.609	0.612
CCND1	ATM	9606.ENSP00000227507	9606.ENSP00000278616	0	0	0	0	0	0	0	0.711	0.712
CCND1	KRAS	9606.ENSP00000227507	9606.ENSP00000256078	0	0	0	0	0	0.062	0	0.756	0.761
CCND1	PTEN	9606.ENSP00000227507	9606.ENSP00000361021	0	0	0	0	0	0	0	0.802	0.802
CCND1	CDH1	9606.ENSP00000227507	9606.ENSP00000261769	0	0	0	0	0	0.27	0	0.828	0.869
CCND1	TP53	9606.ENSP00000227507	9606.ENSP00000269305	0	0	0	0	0	0.27	0	0.883	0.911
CCND1	ABL1	9606.ENSP00000227507	9606.ENSP00000361423	0	0	0	0	0.07	0	0.9	0.505	0.949
CCND1	BCL6	9606.ENSP00000227507	9606.ENSP00000384371	0	0	0	0	0	0.056	0.9	0.666	0.965
CCND1	MYC	9606.ENSP00000227507	9606.ENSP00000479618	0	0	0	0	0.069	0	0.9	0.919	0.991
CCND1	STAT3	9606.ENSP00000227507	9606.ENSP00000264657	0	0	0	0	0.049	0.708	0.9	0.854	0.995
CCND1	CDKN2A	9606.ENSP00000227507	9606.ENSP00000418915	0	0	0	0	0.062	0.85	0.9	0.847	0.997
CDH1	CCND1	9606.ENSP00000261769	9606.ENSP00000227507	0	0	0	0	0	0.27	0	0.828	0.869
CDH1	KRAS	9606.ENSP00000261769	9606.ENSP00000256078	0	0	0	0	0	0.129	0	0.729	0.754
CDH1	ALK	9606.ENSP00000261769	9606.ENSP00000373700	0	0	0	0	0	0.057	0	0.421	0.43
CDH1	NFE2L2	9606.ENSP00000261769	9606.ENSP00000380252	0	0	0	0	0	0.27	0	0.27	0.444
CDH1	ATM	9606.ENSP00000261769	9606.ENSP00000278616	0	0	0	0	0	0	0	0.459	0.459
CDH1	PTPRC	9606.ENSP00000261769	9606.ENSP00000411355	0	0	0	0	0.062	0.108	0	0.561	0.6
CDH1	KIT	9606.ENSP00000261769	9606.ENSP00000288135	0	0	0	0	0.062	0	0	0.596	0.604
CDH1	CDKN2A	9606.ENSP00000261769	9606.ENSP00000418915	0	0	0	0	0	0.065	0	0.702	0.709
CDH1	STAT3	9606.ENSP00000261769	9606.ENSP00000264657	0	0	0	0	0	0	0	0.718	0.718
CDH1	MYC	9606.ENSP00000261769	9606.ENSP00000479618	0	0	0	0	0	0.06	0	0.774	0.779
CDH1	TP53	9606.ENSP00000261769	9606.ENSP00000269305	0	0	0	0	0	0	0	0.809	0.809
CDH1	PTEN	9606.ENSP00000261769	9606.ENSP00000361021	0	0	0	0	0	0	0	0.939	0.939
CDKN2A	CCND1	9606.ENSP00000418915	9606.ENSP00000227507	0	0	0	0	0.062	0.85	0.9	0.847	0.997
CDKN2A	KRAS	9606.ENSP00000418915	9606.ENSP00000256078	0	0	0	0	0	0.076	0.8	0.827	0.965
CDKN2A	CDH1	9606.ENSP00000418915	9606.ENSP00000261769	0	0	0	0	0	0.065	0	0.702	0.709
CDKN2A	STAT3	9606.ENSP00000418915	9606.ENSP00000264657	0	0	0	0	0.052	0.057	0	0.563	0.575
CDKN2A	TP53	9606.ENSP00000418915	9606.ENSP00000269305	0	0	0	0	0	0.897	0.9	0.915	0.999
CDKN2A	ATM	9606.ENSP00000418915	9606.ENSP00000278616	0	0	0	0	0.051	0.058	0	0.742	0.75
CDKN2A	KIT	9606.ENSP00000418915	9606.ENSP00000288135	0	0	0	0	0	0.056	0	0.66	0.665
CDKN2A	BRAF	9606.ENSP00000418915	9606.ENSP00000288602	0	0	0	0	0	0.12	0	0.468	0.511
CDKN2A	PTEN	9606.ENSP00000418915	9606.ENSP00000361021	0	0	0	0	0.062	0.161	0	0.807	0.834
CDKN2A	ABL1	9606.ENSP00000418915	9606.ENSP00000361423	0	0	0	0	0	0.12	0.9	0.606	0.962
CDKN2A	ALK	9606.ENSP00000418915	9606.ENSP00000373700	0	0	0	0	0	0.12	0	0.605	0.637
CDKN2A	NFE2L2	9606.ENSP00000418915	9606.ENSP00000380252	0	0	0	0	0	0	0	0.492	0.491
CDKN2A	BCL6	9606.ENSP00000418915	9606.ENSP00000384371	0	0	0	0	0.049	0.078	0	0.469	0.493
CDKN2A	JAK3	9606.ENSP00000418915	9606.ENSP00000391676	0	0	0	0	0	0.12	0	0.467	0.51
CDKN2A	PTPRC	9606.ENSP00000418915	9606.ENSP00000411355	0	0	0	0	0	0.058	0	0.46	0.469
CDKN2A	MYC	9606.ENSP00000418915	9606.ENSP00000479618	0	0	0	0	0	0.88	0.9	0.931	0.999
JAK3	KRAS	9606.ENSP00000391676	9606.ENSP00000256078	0	0	0	0	0.062	0.14	0.9	0.405	0.945
JAK3	STAT3	9606.ENSP00000391676	9606.ENSP00000264657	0	0	0	0	0.062	0.517	0.9	0.963	0.998
JAK3	TP53	9606.ENSP00000391676	9606.ENSP00000269305	0	0	0	0	0.062	0.056	0	0.505	0.523
JAK3	ATM	9606.ENSP00000391676	9606.ENSP00000278616	0	0	0	0	0.049	0.056	0	0.461	0.473
JAK3	KIT	9606.ENSP00000391676	9606.ENSP00000288135	0	0	0	0.568	0	0.331	0	0.547	0.483
JAK3	RAG1	9606.ENSP00000391676	9606.ENSP00000299440	0	0	0	0	0.054	0	0	0.506	0.512
JAK3	PTEN	9606.ENSP00000391676	9606.ENSP00000361021	0	0	0	0	0.066	0.111	0	0.613	0.651
JAK3	ALK	9606.ENSP00000391676	9606.ENSP00000373700	0	0	0	0.555	0.064	0.486	0.8	0.595	0.922
JAK3	BCL2	9606.ENSP00000391676	9606.ENSP00000381185	0	0	0	0	0	0	0.9	0.046	0.9
JAK3	MYC	9606.ENSP00000391676	9606.ENSP00000479618	0	0	0	0	0.051	0.056	0	0.451	0.465
JAK3	RAG2	9606.ENSP00000391676	9606.ENSP00000478672	0	0	0	0	0	0	0	0.505	0.505
JAK3	CDKN2A	9606.ENSP00000391676	9606.ENSP00000418915	0	0	0	0	0	0.12	0	0.467	0.51
JAK3	PTPRC	9606.ENSP00000391676	9606.ENSP00000411355	0	0	0	0	0.161	0.265	0	0.425	0.615
KIT	CCND1	9606.ENSP00000288135	9606.ENSP00000227507	0	0	0	0	0.049	0	0	0.609	0.612
KIT	KRAS	9606.ENSP00000288135	9606.ENSP00000256078	0	0	0	0	0	0.102	0.9	0.69	0.969
KIT	CDH1	9606.ENSP00000288135	9606.ENSP00000261769	0	0	0	0	0.062	0	0	0.596	0.604
KIT	STAT3	9606.ENSP00000288135	9606.ENSP00000264657	0	0	0	0	0	0.111	0.9	0.607	0.962
KIT	TP53	9606.ENSP00000288135	9606.ENSP00000269305	0	0	0	0	0	0.217	0	0.745	0.792
KIT	ATM	9606.ENSP00000288135	9606.ENSP00000278616	0	0	0	0	0.054	0	0	0.517	0.523
KIT	BCL6	9606.ENSP00000288135	9606.ENSP00000384371	0	0	0	0	0	0.061	0	0.391	0.403
KIT	JAK3	9606.ENSP00000288135	9606.ENSP00000391676	0	0	0	0.568	0	0.331	0	0.547	0.483
KIT	RAG2	9606.ENSP00000288135	9606.ENSP00000478672	0	0	0	0	0	0	0	0.512	0.512
KIT	RAG1	9606.ENSP00000288135	9606.ENSP00000299440	0	0	0	0	0	0	0	0.524	0.524
KIT	ABL1	9606.ENSP00000288135	9606.ENSP00000361423	0	0	0	0.598	0	0.339	0	0.751	0.536
KIT	ALK	9606.ENSP00000288135	9606.ENSP00000373700	0	0	0	0.588	0.062	0.392	0	0.71	0.576
KIT	CDKN2A	9606.ENSP00000288135	9606.ENSP00000418915	0	0	0	0	0	0.056	0	0.66	0.665
KIT	MYC	9606.ENSP00000288135	9606.ENSP00000479618	0	0	0	0	0	0	0	0.687	0.687
KIT	PTEN	9606.ENSP00000288135	9606.ENSP00000361021	0	0	0	0	0	0.07	0	0.689	0.699
KIT	PTPRC	9606.ENSP00000288135	9606.ENSP00000411355	0	0	0	0	0	0.06	0	0.881	0.883
KRAS	CCND1	9606.ENSP00000256078	9606.ENSP00000227507	0	0	0	0	0	0.062	0	0.756	0.761
KRAS	NFE2L2	9606.ENSP00000256078	9606.ENSP00000380252	0	0	0	0	0	0.064	0	0.469	0.481
KRAS	PTPRC	9606.ENSP00000256078	9606.ENSP00000411355	0	0	0	0	0	0.101	0	0.479	0.512
KRAS	BCL2	9606.ENSP00000256078	9606.ENSP00000381185	0	0	0	0	0	0.47	0	0.199	0.558
KRAS	ABL1	9606.ENSP00000256078	9606.ENSP00000361423	0	0	0	0	0	0.14	0	0.569	0.614
KRAS	ATM	9606.ENSP00000256078	9606.ENSP00000278616	0	0	0	0	0.065	0.083	0	0.664	0.686
KRAS	STAT3	9606.ENSP00000256078	9606.ENSP00000264657	0	0	0	0	0	0.057	0	0.735	0.739
KRAS	CDH1	9606.ENSP00000256078	9606.ENSP00000261769	0	0	0	0	0	0.129	0	0.729	0.754
KRAS	MYC	9606.ENSP00000256078	9606.ENSP00000479618	0	0	0	0	0	0.058	0	0.81	0.813
KRAS	TP53	9606.ENSP00000256078	9606.ENSP00000269305	0	0	0	0	0	0	0	0.919	0.919
KRAS	PTEN	9606.ENSP00000256078	9606.ENSP00000361021	0	0	0	0	0.063	0.246	0	0.898	0.921
KRAS	PAK2	9606.ENSP00000256078	9606.ENSP00000314067	0	0	0	0	0.082	0.18	0.9	0.224	0.933
KRAS	JAK3	9606.ENSP00000256078	9606.ENSP00000391676	0	0	0	0	0.062	0.14	0.9	0.405	0.945
KRAS	CDKN2A	9606.ENSP00000256078	9606.ENSP00000418915	0	0	0	0	0	0.076	0.8	0.827	0.965
KRAS	KIT	9606.ENSP00000256078	9606.ENSP00000288135	0	0	0	0	0	0.102	0.9	0.69	0.969
KRAS	ALK	9606.ENSP00000256078	9606.ENSP00000373700	0	0	0	0	0	0.14	0.8	0.884	0.978
KRAS	BRAF	9606.ENSP00000256078	9606.ENSP00000288602	0	0	0	0	0.065	0.933	0.9	0.859	0.999
MYC	CCND1	9606.ENSP00000479618	9606.ENSP00000227507	0	0	0	0	0.069	0	0.9	0.919	0.991
MYC	KRAS	9606.ENSP00000479618	9606.ENSP00000256078	0	0	0	0	0	0.058	0	0.81	0.813
MYC	CDH1	9606.ENSP00000479618	9606.ENSP00000261769	0	0	0	0	0	0.06	0	0.774	0.779
MYC	STAT3	9606.ENSP00000479618	9606.ENSP00000264657	0	0	0	0	0	0.684	0.9	0.836	0.994
MYC	TP53	9606.ENSP00000479618	9606.ENSP00000269305	0	0	0	0	0.091	0.274	0	0.893	0.923
MYC	ATM	9606.ENSP00000479618	9606.ENSP00000278616	0	0	0	0	0	0.108	0	0.692	0.714
MYC	KIT	9606.ENSP00000479618	9606.ENSP00000288135	0	0	0	0	0	0	0	0.687	0.687
MYC	BRAF	9606.ENSP00000479618	9606.ENSP00000288602	0	0	0	0	0.051	0.056	0	0.391	0.406
MYC	RAG1	9606.ENSP00000479618	9606.ENSP00000299440	0	0	0	0	0	0.108	0	0.513	0.547
MYC	PAK2	9606.ENSP00000479618	9606.ENSP00000314067	0	0	0	0	0	0.487	0.9	0.189	0.954
MYC	PTEN	9606.ENSP00000479618	9606.ENSP00000361021	0	0	0	0	0.06	0.286	0	0.817	0.867
MYC	ABL1	9606.ENSP00000479618	9606.ENSP00000361423	0	0	0	0	0.074	0.056	0	0.664	0.68
MYC	ALK	9606.ENSP00000479618	9606.ENSP00000373700	0	0	0	0	0.051	0.056	0	0.601	0.611
MYC	NFE2L2	9606.ENSP00000479618	9606.ENSP00000380252	0	0	0	0	0	0.528	0	0.508	0.758
MYC	BCL2	9606.ENSP00000479618	9606.ENSP00000381185	0	0	0	0	0	0.327	0	0.407	0.584
MYC	BCL6	9606.ENSP00000479618	9606.ENSP00000384371	0	0	0	0	0	0.058	0.9	0.763	0.975
MYC	JAK3	9606.ENSP00000479618	9606.ENSP00000391676	0	0	0	0	0.051	0.056	0	0.451	0.465
MYC	PTPRC	9606.ENSP00000479618	9606.ENSP00000411355	0	0	0	0	0	0	0	0.601	0.601
MYC	CDKN2A	9606.ENSP00000479618	9606.ENSP00000418915	0	0	0	0	0	0.88	0.9	0.931	0.999
MYC	RAG2	9606.ENSP00000479618	9606.ENSP00000478672	0	0	0	0	0	0	0	0.511	0.511
NFE2L2	CCND1	9606.ENSP00000380252	9606.ENSP00000227507	0	0	0	0	0	0	0	0.457	0.457
NFE2L2	KRAS	9606.ENSP00000380252	9606.ENSP00000256078	0	0	0	0	0	0.064	0	0.469	0.481
NFE2L2	CDH1	9606.ENSP00000380252	9606.ENSP00000261769	0	0	0	0	0	0.27	0	0.27	0.444
NFE2L2	STAT3	9606.ENSP00000380252	9606.ENSP00000264657	0	0	0	0	0	0.323	0	0.465	0.622
NFE2L2	TP53	9606.ENSP00000380252	9606.ENSP00000269305	0	0	0	0	0	0.057	0	0.756	0.76
NFE2L2	ATM	9606.ENSP00000380252	9606.ENSP00000278616	0	0	0	0	0	0.192	0	0.37	0.469
NFE2L2	PTEN	9606.ENSP00000380252	9606.ENSP00000361021	0	0	0	0	0	0	0	0.518	0.518
NFE2L2	CDKN2A	9606.ENSP00000380252	9606.ENSP00000418915	0	0	0	0	0	0	0	0.492	0.491
NFE2L2	MYC	9606.ENSP00000380252	9606.ENSP00000479618	0	0	0	0	0	0.528	0	0.508	0.758
PAK2	KRAS	9606.ENSP00000314067	9606.ENSP00000256078	0	0	0	0	0.082	0.18	0.9	0.224	0.933
PAK2	BRAF	9606.ENSP00000314067	9606.ENSP00000288602	0	0	0	0.607	0	0.161	0.9	0.145	0.916
PAK2	ABL1	9606.ENSP00000314067	9606.ENSP00000361423	0	0	0	0.585	0.064	0.296	0	0.368	0.41
PAK2	MYC	9606.ENSP00000314067	9606.ENSP00000479618	0	0	0	0	0	0.487	0.9	0.189	0.954
PTEN	CCND1	9606.ENSP00000361021	9606.ENSP00000227507	0	0	0	0	0	0	0	0.802	0.802
PTEN	KRAS	9606.ENSP00000361021	9606.ENSP00000256078	0	0	0	0	0.063	0.246	0	0.898	0.921
PTEN	CDH1	9606.ENSP00000361021	9606.ENSP00000261769	0	0	0	0	0	0	0	0.939	0.939
PTEN	STAT3	9606.ENSP00000361021	9606.ENSP00000264657	0	0	0	0	0.062	0	0	0.742	0.748
PTEN	TP53	9606.ENSP00000361021	9606.ENSP00000269305	0	0	0	0	0	0.851	0.9	0.986	0.999
PTEN	ATM	9606.ENSP00000361021	9606.ENSP00000278616	0	0	0	0	0.065	0	0	0.887	0.89
PTEN	KIT	9606.ENSP00000361021	9606.ENSP00000288135	0	0	0	0	0	0.07	0	0.689	0.699
PTEN	BRAF	9606.ENSP00000361021	9606.ENSP00000288602	0	0	0	0	0.072	0.225	0	0.768	0.819
PTEN	BCL6	9606.ENSP00000361021	9606.ENSP00000384371	0	0	0	0	0.062	0.059	0	0.464	0.486
PTEN	PTPRC	9606.ENSP00000361021	9606.ENSP00000411355	0	0	0	0	0.083	0.07	0	0.473	0.512
PTEN	NFE2L2	9606.ENSP00000361021	9606.ENSP00000380252	0	0	0	0	0	0	0	0.518	0.518
PTEN	ABL1	9606.ENSP00000361021	9606.ENSP00000361423	0	0	0	0	0.062	0.111	0	0.606	0.643
PTEN	JAK3	9606.ENSP00000361021	9606.ENSP00000391676	0	0	0	0	0.066	0.111	0	0.613	0.651
PTEN	ALK	9606.ENSP00000361021	9606.ENSP00000373700	0	0	0	0	0	0.111	0	0.687	0.71
PTEN	CDKN2A	9606.ENSP00000361021	9606.ENSP00000418915	0	0	0	0	0.062	0.161	0	0.807	0.834
PTEN	MYC	9606.ENSP00000361021	9606.ENSP00000479618	0	0	0	0	0.06	0.286	0	0.817	0.867
PTPRC	CCND1	9606.ENSP00000411355	9606.ENSP00000227507	0	0	0	0	0	0	0	0.469	0.469
PTPRC	KRAS	9606.ENSP00000411355	9606.ENSP00000256078	0	0	0	0	0	0.101	0	0.479	0.512
PTPRC	CDH1	9606.ENSP00000411355	9606.ENSP00000261769	0	0	0	0	0.062	0.108	0	0.561	0.6
PTPRC	STAT3	9606.ENSP00000411355	9606.ENSP00000264657	0	0	0	0	0.062	0.062	0	0.763	0.774
PTPRC	TP53	9606.ENSP00000411355	9606.ENSP00000269305	0	0	0	0	0.062	0	0	0.601	0.609
PTPRC	ATM	9606.ENSP00000411355	9606.ENSP00000278616	0	0	0	0	0.076	0	0	0.38	0.402
PTPRC	KIT	9606.ENSP00000411355	9606.ENSP00000288135	0	0	0	0	0	0.06	0	0.881	0.883
PTPRC	RAG1	9606.ENSP00000411355	9606.ENSP00000299440	0	0	0	0	0.062	0	0	0.708	0.714
PTPRC	PTEN	9606.ENSP00000411355	9606.ENSP00000361021	0	0	0	0	0.083	0.07	0	0.473	0.512
PTPRC	ABL1	9606.ENSP00000411355	9606.ENSP00000361423	0	0	0	0	0.062	0.245	0	0.466	0.588
PTPRC	ALK	9606.ENSP00000411355	9606.ENSP00000373700	0	0	0	0	0.062	0.078	0	0.469	0.5
PTPRC	BCL6	9606.ENSP00000411355	9606.ENSP00000384371	0	0	0	0	0	0.057	0.9	0.681	0.967
PTPRC	JAK3	9606.ENSP00000411355	9606.ENSP00000391676	0	0	0	0	0.161	0.265	0	0.425	0.615
PTPRC	CDKN2A	9606.ENSP00000411355	9606.ENSP00000418915	0	0	0	0	0	0.058	0	0.46	0.469
PTPRC	MYC	9606.ENSP00000411355	9606.ENSP00000479618	0	0	0	0	0	0	0	0.601	0.601
PTPRC	RAG2	9606.ENSP00000411355	9606.ENSP00000478672	0	0	0	0	0.062	0	0	0.686	0.693
RAG1	CCND1	9606.ENSP00000299440	9606.ENSP00000227507	0	0	0	0	0	0	0	0.447	0.447
RAG1	ATM	9606.ENSP00000299440	9606.ENSP00000278616	0	0	0	0	0	0	0	0.459	0.459
RAG1	KIT	9606.ENSP00000299440	9606.ENSP00000288135	0	0	0	0	0	0	0	0.524	0.524
RAG1	BCL6	9606.ENSP00000299440	9606.ENSP00000384371	0	0	0	0	0	0.058	0	0.391	0.401
RAG1	JAK3	9606.ENSP00000299440	9606.ENSP00000391676	0	0	0	0	0.054	0	0	0.506	0.512
RAG1	MYC	9606.ENSP00000299440	9606.ENSP00000479618	0	0	0	0	0	0.108	0	0.513	0.547
RAG1	PTPRC	9606.ENSP00000299440	9606.ENSP00000411355	0	0	0	0	0.062	0	0	0.708	0.714
RAG1	RAG2	9606.ENSP00000299440	9606.ENSP00000478672	0	0	0	0	0.111	0.991	0.8	0.994	0.999
RAG2	TP53	9606.ENSP00000478672	9606.ENSP00000269305	0	0	0	0	0	0	0	0.425	0.425
RAG2	ATM	9606.ENSP00000478672	9606.ENSP00000278616	0	0	0	0	0	0	0	0.452	0.452
RAG2	KIT	9606.ENSP00000478672	9606.ENSP00000288135	0	0	0	0	0	0	0	0.512	0.512
RAG2	RAG1	9606.ENSP00000478672	9606.ENSP00000299440	0	0	0	0	0.111	0.991	0.8	0.994	0.999
RAG2	JAK3	9606.ENSP00000478672	9606.ENSP00000391676	0	0	0	0	0	0	0	0.505	0.505
RAG2	PTPRC	9606.ENSP00000478672	9606.ENSP00000411355	0	0	0	0	0.062	0	0	0.686	0.693
RAG2	MYC	9606.ENSP00000478672	9606.ENSP00000479618	0	0	0	0	0	0	0	0.511	0.511
RBBP7	TP53	9606.ENSP00000369424	9606.ENSP00000269305	0	0	0	0	0	0.081	0.9	0.306	0.93
STAT3	CCND1	9606.ENSP00000264657	9606.ENSP00000227507	0	0	0	0	0.049	0.708	0.9	0.854	0.995
STAT3	KRAS	9606.ENSP00000264657	9606.ENSP00000256078	0	0	0	0	0	0.057	0	0.735	0.739
STAT3	CDH1	9606.ENSP00000264657	9606.ENSP00000261769	0	0	0	0	0	0	0	0.718	0.718
STAT3	ATM	9606.ENSP00000264657	9606.ENSP00000278616	0	0	0	0	0	0	0	0.51	0.51
STAT3	ABL1	9606.ENSP00000264657	9606.ENSP00000361423	0	0	0	0	0	0.14	0	0.52	0.57
STAT3	CDKN2A	9606.ENSP00000264657	9606.ENSP00000418915	0	0	0	0	0.052	0.057	0	0.563	0.575
STAT3	NFE2L2	9606.ENSP00000264657	9606.ENSP00000380252	0	0	0	0	0	0.323	0	0.465	0.622
STAT3	ALK	9606.ENSP00000264657	9606.ENSP00000373700	0	0	0	0	0	0.345	0	0.619	0.74
STAT3	PTEN	9606.ENSP00000264657	9606.ENSP00000361021	0	0	0	0	0.062	0	0	0.742	0.748
STAT3	PTPRC	9606.ENSP00000264657	9606.ENSP00000411355	0	0	0	0	0.062	0.062	0	0.763	0.774
STAT3	TP53	9606.ENSP00000264657	9606.ENSP00000269305	0	0	0	0	0	0	0.3	0.845	0.887
STAT3	BCL2	9606.ENSP00000264657	9606.ENSP00000381185	0	0	0	0	0	0.153	0.9	0.307	0.936
STAT3	KIT	9606.ENSP00000264657	9606.ENSP00000288135	0	0	0	0	0	0.111	0.9	0.607	0.962
STAT3	BCL6	9606.ENSP00000264657	9606.ENSP00000384371	0	0	0	0	0	0.285	0.9	0.729	0.979
STAT3	MYC	9606.ENSP00000264657	9606.ENSP00000479618	0	0	0	0	0	0.684	0.9	0.836	0.994
STAT3	JAK3	9606.ENSP00000264657	9606.ENSP00000391676	0	0	0	0	0.062	0.517	0.9	0.963	0.998
TP53	CCND1	9606.ENSP00000269305	9606.ENSP00000227507	0	0	0	0	0	0.27	0	0.883	0.911
TP53	KRAS	9606.ENSP00000269305	9606.ENSP00000256078	0	0	0	0	0	0	0	0.919	0.919
TP53	CDH1	9606.ENSP00000269305	9606.ENSP00000261769	0	0	0	0	0	0	0	0.809	0.809
TP53	STAT3	9606.ENSP00000269305	9606.ENSP00000264657	0	0	0	0	0	0	0.3	0.845	0.887
TP53	RAG2	9606.ENSP00000269305	9606.ENSP00000478672	0	0	0	0	0	0	0	0.425	0.425
TP53	JAK3	9606.ENSP00000269305	9606.ENSP00000391676	0	0	0	0	0.062	0.056	0	0.505	0.523
TP53	BRAF	9606.ENSP00000269305	9606.ENSP00000288602	0	0	0	0	0	0.056	0	0.591	0.598
TP53	PTPRC	9606.ENSP00000269305	9606.ENSP00000411355	0	0	0	0	0.062	0	0	0.601	0.609
TP53	ALK	9606.ENSP00000269305	9606.ENSP00000373700	0	0	0	0	0	0.056	0	0.71	0.714
TP53	NFE2L2	9606.ENSP00000269305	9606.ENSP00000380252	0	0	0	0	0	0.057	0	0.756	0.76
TP53	KIT	9606.ENSP00000269305	9606.ENSP00000288135	0	0	0	0	0	0.217	0	0.745	0.792
TP53	MYC	9606.ENSP00000269305	9606.ENSP00000479618	0	0	0	0	0.091	0.274	0	0.893	0.923
TP53	RBBP7	9606.ENSP00000269305	9606.ENSP00000369424	0	0	0	0	0	0.081	0.9	0.306	0.93
TP53	BCL6	9606.ENSP00000269305	9606.ENSP00000384371	0	0	0	0	0	0.282	0.9	0.656	0.973
TP53	ABL1	9606.ENSP00000269305	9606.ENSP00000361423	0	0	0	0	0	0.47	0	0.981	0.99
TP53	BCL2	9606.ENSP00000269305	9606.ENSP00000381185	0	0	0	0	0.051	0.884	0.9	0.628	0.995
TP53	CDKN2A	9606.ENSP00000269305	9606.ENSP00000418915	0	0	0	0	0	0.897	0.9	0.915	0.999
TP53	ATM	9606.ENSP00000269305	9606.ENSP00000278616	0	0	0	0	0	0.915	0.9	0.989	0.999
TP53	PTEN	9606.ENSP00000269305	9606.ENSP00000361021	0	0	0	0	0	0.851	0.9	0.986	0.999
